# Supplementary material for: Evolution of Recurrent Myxofibrosarcoma of the Thoracic Wall at Single-Cell Resolution: A Case Report
Source: Int J Mol Sci. 2026 Jul 13;27(14):6229. doi: 10.3390/ijms27146229 (PMC13410272; doi:10.3390/ijms27146229)
Supplement: Supplementary file 1 [file ijms-27-06229-s001.zip › Supplementary Tables.xlsx]

## Sheet: Table S1
Table S1. Canonical markers used for annotation of general cell types.
Tumor cell	Proliferating tumor cell	Myeloid cell	Lymphoid cell	Endothelial cell
COL6A1	MKI67	CD163	CD2	PECAM1
DCN	TOP2A	CD14	CD3D	VWF
COL3A1	CDK1	CSF1R	CD3E	CDH5
FBN1		CD68	CD3G	FLT1

## Sheet: Table S2
Table S2. Differentially expressed genes in annotated cell clusters of general cell types (integrated R7 & R8 MFS). LogFC > 0.5, min.pct > 25, up-regulated genes only.
p_val	avg_log2FC	pct.1	pct.2	p_val_adj	cluster	gene
0	6.5209439495759	0.781	0.022	0	Proliferating tumor	ANLN
0	6.28878028108302	0.737	0.015	0	Proliferating tumor	MKI67
0	5.88444726582817	0.674	0.016	0	Proliferating tumor	PRC1
0	5.41531012679464	0.68	0.03	0	Proliferating tumor	NCAPG
0	7.19890943008229	0.653	0.007	0	Proliferating tumor	IQGAP3
0	6.15736108640187	0.662	0.017	0	Proliferating tumor	TPX2
0	5.99822384807647	0.605	0.015	0	Proliferating tumor	KIF23
0	5.5716165792668	0.593	0.014	0	Proliferating tumor	CDK1
0	5.40667435274094	0.587	0.013	0	Proliferating tumor	KIFC1
0	7.06451887563748	0.578	0.005	0	Proliferating tumor	TOP2A
0	6.17046937947652	0.575	0.008	0	Proliferating tumor	CKAP2L
0	6.13540916682841	0.533	0.009	0	Proliferating tumor	NUF2
0	5.98146007318414	0.503	0.006	0	Proliferating tumor	HJURP
0	7.7231337812909	0.482	0.001	0	Proliferating tumor	KIF18B
2.47032822920623e-322	5.15904961402532	0.572	0.017	4.08493475981543e-318	Proliferating tumor	SPC24
9.32579637408524e-317	4.84362479939271	0.728	0.048	1.54211368841874e-312	Proliferating tumor	NUSAP1
2.24397998217639e-311	8.0653163507573	0.44	0.002	3.71064529852688e-307	Proliferating tumor	KIF4A
7.25445281083638e-309	6.0022664504578	0.464	0.005	1.1995963167999e-304	Proliferating tumor	FOXM1
1.40753637943384e-306	6.66703265893806	0.428	0.003	2.32750215703179e-302	Proliferating tumor	BUB1B
1.23076150139266e-300	5.68675771104094	0.542	0.017	2.0351872187029e-296	Proliferating tumor	UBE2C
5.49743936378181e-294	5.85935345352479	0.479	0.009	9.0905657319496e-290	Proliferating tumor	HMMR
3.0654403529727e-288	5.69606769585784	0.485	0.01	5.06901216767565e-284	Proliferating tumor	BUB1
1.84042711804832e-279	6.08284559526923	0.452	0.009	3.04333028240471e-275	Proliferating tumor	BIRC5
7.74234554788284e-274	5.46659633176666	0.467	0.012	1.28027425979791e-269	Proliferating tumor	TK1
6.54713156120221e-272	5.74838035418759	0.443	0.008	1.0826336749604e-267	Proliferating tumor	KIF15
6.98252569256613e-267	4.35822742313909	0.695	0.062	1.15463044852274e-262	Proliferating tumor	NDC80
1.16885708098769e-263	5.07886456436105	0.566	0.031	1.93282206912125e-259	Proliferating tumor	KIF2C
5.55199110251363e-256	5.64303512113243	0.389	0.004	9.18077248711655e-252	Proliferating tumor	CEP55
2.92265481945245e-255	8.06168480111323	0.353	0.001	4.83290200944657e-251	Proliferating tumor	TROAP
7.34962255757222e-251	6.19975578258441	0.365	0.003	1.21533358612014e-246	Proliferating tumor	AURKB
2.00181784245453e-249	3.96209643767091	0.716	0.07	3.31020598428282e-245	Proliferating tumor	TACC3
3.46362581791258e-249	5.96306478489918	0.41	0.006	5.72745165250024e-245	Proliferating tumor	MYBL2
4.58381935909911e-246	6.2496643517	0.395	0.006	7.57980369220628e-242	Proliferating tumor	ASPM
6.74929738882426e-246	5.61776317195783	0.383	0.006	1.11606381621598e-241	Proliferating tumor	RRM2
4.35769764530768e-237	4.35159788015578	0.524	0.03	7.20588882628078e-233	Proliferating tumor	ZWINT
7.62355695458679e-237	4.89250505523539	0.482	0.02	1.26063137801047e-232	Proliferating tumor	TYMS
1.62296145681417e-235	6.9803077332168	0.326	0.001	2.68372906498791e-231	Proliferating tumor	NCAPH
2.62319406465141e-232	5.63409719519371	0.362	0.005	4.33771370530757e-228	Proliferating tumor	SPC25
4.53576568923808e-231	6.80931055047931	0.326	0.002	7.5003421437241e-227	Proliferating tumor	CDCA3
5.38456528703938e-227	4.98330986268485	0.425	0.015	8.90391715864832e-223	Proliferating tumor	CENPF
6.3320054815092e-227	4.9878504649899	0.635	0.051	1.04706042642236e-222	Proliferating tumor	HIST1H1B
4.86293109277546e-226	6.57513900472054	0.317	0.002	8.04134285501351e-222	Proliferating tumor	TTK
2.82283834389298e-225	6.05198569789717	0.338	0.004	4.66784548546142e-221	Proliferating tumor	KNL1
9.61067844041535e-220	4.73807849431243	0.494	0.028	1.58922178690708e-215	Proliferating tumor	BRIP1
9.7863007571267e-218	4.51101235166215	0.443	0.019	1.61826269319847e-213	Proliferating tumor	EME1
1.17579643601611e-213	4.88959530661213	0.479	0.026	1.94429698659623e-209	Proliferating tumor	CIT
4.28182525927157e-212	4.43765017652342	0.47	0.024	7.08042624873146e-208	Proliferating tumor	CENPE
1.87612146931122e-210	4.98157640704946	0.347	0.007	3.10235446165303e-206	Proliferating tumor	ASF1B
3.26963813866972e-203	5.33155536721861	0.332	0.007	5.40667362610425e-199	Proliferating tumor	TICRR
7.54605733006748e-202	5.92104514946115	0.32	0.005	1.24781604009996e-197	Proliferating tumor	EXO1
5.95425661072038e-200	3.99649048504144	0.569	0.051	9.84595873148722e-196	Proliferating tumor	FANCI
7.11700771246493e-200	6.12196839390998	0.329	0.007	1.1768683953332e-195	Proliferating tumor	NMU
7.54840524760449e-200	3.59103257152218	0.479	0.03	1.24820429174388e-195	Proliferating tumor	LMNB1
6.34311148649365e-199	4.50089003792883	0.401	0.016	1.04889691540659e-194	Proliferating tumor	RAD54L
2.46254508477588e-198	4.05175735214531	0.518	0.042	4.07206455218539e-194	Proliferating tumor	C21orf58
4.78262350167906e-197	4.17234818696859	0.401	0.017	7.9085462223765e-193	Proliferating tumor	CENPI
5.40797214179286e-195	4.00797161993104	0.461	0.029	8.94262273366867e-191	Proliferating tumor	CENPO
2.40027417247696e-193	5.35541729501994	0.32	0.006	3.9690933716079e-189	Proliferating tumor	POLQ
5.51944003726756e-190	5.62309922701249	0.326	0.008	9.12694604562564e-186	Proliferating tumor	ESPL1
5.29185123780569e-189	3.57741768839552	0.59	0.062	8.75060520683548e-185	Proliferating tumor	ECT2
6.59019176993566e-189	7.05868873896403	0.272	0.002	1.08975411107656e-184	Proliferating tumor	CDCA8
3.62414407680883e-185	6.04903657742694	0.278	0.003	5.99288464541109e-181	Proliferating tumor	DLGAP5
1.23058206370454e-184	3.22185099152331	0.635	0.08	2.03489050054182e-180	Proliferating tumor	PHF19
1.63703589939424e-184	4.40426308554926	0.38	0.017	2.70700256323832e-180	Proliferating tumor	STIL
4.97842023212872e-182	6.13794648052968	0.329	0.008	8.23231569584805e-178	Proliferating tumor	CCNB1
4.26085875927611e-180	6.00760953357353	0.272	0.003	7.04575604433897e-176	Proliferating tumor	PKMYT1
8.20717361629711e-180	5.93939776230509	0.269	0.003	1.35713822919089e-175	Proliferating tumor	KIF14
1.16905290671374e-179	4.67104278824103	0.359	0.015	1.93314588654183e-175	Proliferating tumor	ZNF367
2.44216643451836e-179	5.34102805379669	0.266	0.003	4.03836641611957e-175	Proliferating tumor	CDCA2
5.44280589609821e-178	4.96310649479046	0.332	0.01	9.00022382978801e-174	Proliferating tumor	WDR62
2.46179069201193e-175	5.42357130291728	0.275	0.004	4.07081708831092e-171	Proliferating tumor	E2F7
1.00049158404369e-173	3.505357624318	0.689	0.115	1.65441288337464e-169	Proliferating tumor	LMNB2
1.72356694688803e-171	4.25038575310967	0.392	0.02	2.85009030337405e-167	Proliferating tumor	PSRC1
4.71942648223195e-168	5.05279001381725	0.29	0.007	7.80404363101876e-164	Proliferating tumor	DEPDC1B
5.34006262834224e-167	5.0476028595776	0.266	0.005	8.83032756222673e-163	Proliferating tumor	CDCA5
2.81886196234145e-166	3.10294297807187	0.719	0.132	4.66127014092782e-162	Proliferating tumor	SMC4
1.17225367274337e-165	4.6613484107009	0.296	0.008	1.93843867324844e-161	Proliferating tumor	KIF11
1.30218672257363e-165	5.08035753685698	0.293	0.008	2.15329596444775e-161	Proliferating tumor	CCNB2
2.81616490026033e-165	5.95861780602888	0.263	0.005	4.65681027907047e-161	Proliferating tumor	MELK
2.92579835046684e-165	3.69296847229374	0.56	0.07	4.83810015233196e-161	Proliferating tumor	KIF22
4.15036228927168e-165	4.4765142938351	0.296	0.008	6.86303908153966e-161	Proliferating tumor	PTTG1
8.64538935406406e-165	4.69671081913516	0.365	0.019	1.42960158358803e-160	Proliferating tumor	KNSTRN
3.11387981929882e-164	4.83838606580567	0.311	0.01	5.14911166919253e-160	Proliferating tumor	DEPDC1
3.28135099173456e-160	4.96966688580725	0.344	0.017	5.42604199993227e-156	Proliferating tumor	PLK1
2.1992461590904e-159	5.24131173035275	0.278	0.008	3.63667344867189e-155	Proliferating tumor	KIF18A
2.61242046494122e-158	5.14795002840633	0.251	0.005	4.3198984808268e-154	Proliferating tumor	MCM10
1.195832869513e-155	3.96587336563745	0.446	0.04	1.97742923302669e-151	Proliferating tumor	FBXO5
8.12125229336046e-154	2.73843767940667	0.829	0.212	1.34293027923008e-149	Proliferating tumor	EZH2
1.56151986207512e-150	4.51796173241144	0.302	0.013	2.58212924392741e-146	Proliferating tumor	CENPA
4.54964007253312e-150	3.31651926516268	0.599	0.094	7.52328482394077e-146	Proliferating tumor	FANCA
4.06328473480533e-146	4.28792414994899	0.323	0.015	6.71904763747409e-142	Proliferating tumor	SGO2
4.5997844619264e-146	4.6579078378432	0.263	0.008	7.60620358624149e-142	Proliferating tumor	RAD51AP1
1.28988949198532e-145	3.72128408138228	0.419	0.036	2.13296126394692e-141	Proliferating tumor	CKS2
1.3778064538534e-145	3.05789825606359	0.698	0.143	2.27834075209199e-141	Proliferating tumor	NCAPG2
2.14950459776161e-141	3.89545951116212	0.35	0.023	3.5544208028586e-137	Proliferating tumor	SPAG5
3.29072659116614e-137	4.07255293314557	0.314	0.016	5.44154549115233e-133	Proliferating tumor	ARHGAP11A
1.8765876365703e-136	3.16468229809242	0.539	0.078	3.10312531583265e-132	Proliferating tumor	GEN1
2.24345358127507e-134	3.98743397711026	0.314	0.018	3.70977484199646e-130	Proliferating tumor	UHRF1
8.28054270136026e-133	3.96397287465758	0.371	0.029	1.36927054109693e-128	Proliferating tumor	H2AFX
5.32015129553327e-129	4.04447079811294	0.308	0.018	8.79740218229381e-125	Proliferating tumor	AC091057.6
2.35467616107291e-126	3.76538995791607	0.335	0.024	3.89369249995016e-122	Proliferating tumor	RECQL4
3.56676963655257e-124	3.37902521984789	0.368	0.035	5.89801027100334e-120	Proliferating tumor	INCENP
8.20852003404231e-124	4.28229308970414	0.263	0.011	1.35736087282924e-119	Proliferating tumor	MND1
2.92102576314911e-123	3.75502470564722	0.272	0.014	4.83020820194337e-119	Proliferating tumor	CENPN
5.4683574759393e-122	3.92972920128922	0.284	0.016	9.04247592221322e-118	Proliferating tumor	PKN3
1.06508484024717e-119	3.24691387674337	0.452	0.06	1.76122429183272e-115	Proliferating tumor	DTYMK
2.13829021468283e-119	3.46808426499379	0.326	0.025	3.53587669899952e-115	Proliferating tumor	CENPL
2.57258782053508e-117	3.70449508546248	0.314	0.026	4.2540312200368e-113	Proliferating tumor	CACNA1G
9.97285208512227e-117	3.47855848016313	0.314	0.023	1.64911082079582e-112	Proliferating tumor	CENPK
4.46167380486875e-114	2.25213825422348	0.695	0.167	7.37782380373096e-110	Proliferating tumor	HMGB2
4.03961133116849e-112	2.51624158138629	0.434	0.055	6.67990129722022e-108	Proliferating tumor	CEP128
5.79942374085758e-111	3.00400704283573	0.35	0.034	9.58992709788209e-107	Proliferating tumor	KIF20B
1.09111598074139e-108	3.53096823827201	0.32	0.029	1.80426938575396e-104	Proliferating tumor	CCDC150
1.2685160867666e-104	2.71648755239348	0.611	0.15	2.09761820107726e-100	Proliferating tumor	GJC1
1.34264210483904e-102	3.11564709572136	0.347	0.037	2.22019298456184e-98	Proliferating tumor	NCAPD2
1.53156863092787e-102	3.26799764017467	0.305	0.027	2.53260188810232e-98	Proliferating tumor	STMN1
1.92409278540739e-102	3.22862278647897	0.575	0.135	3.18167982994966e-98	Proliferating tumor	CDKN2C
3.59973331923634e-102	3.82976112889019	0.293	0.024	5.95251901668922e-98	Proliferating tumor	CIP2A
5.60224591679416e-102	3.81992264008215	0.251	0.017	9.26387384801082e-98	Proliferating tumor	XRCC2
6.82673569328133e-102	3.10890931193744	0.428	0.064	1.128869014241e-97	Proliferating tumor	NAV2
1.2525340372481e-101	4.15801304832135	0.26	0.019	2.07119028399347e-97	Proliferating tumor	SDC1
2.8244016681276e-100	3.11498329694329	0.326	0.035	4.67043059841579e-96	Proliferating tumor	SMC2
3.42487124879093e-99	2.67450482255254	0.41	0.061	5.66336709700068e-95	Proliferating tumor	C18orf54
4.42890686791378e-99	3.3394504138113	0.296	0.027	7.32364039678223e-95	Proliferating tumor	REXO5
3.96324928045665e-98	3.13626844750937	0.371	0.049	6.55362901016311e-94	Proliferating tumor	CCNF
8.00345175954083e-95	2.4147417076179	0.701	0.22	1.32345078295767e-90	Proliferating tumor	CKAP5
1.08755574264341e-94	2.77413335749083	0.425	0.071	1.79838217603514e-90	Proliferating tumor	RRM1
4.62466845327489e-93	3.11798757157539	0.275	0.024	7.64735175433536e-89	Proliferating tumor	BARD1
1.70676874979074e-88	2.5718628917413	0.449	0.082	2.82231280465397e-84	Proliferating tumor	ZGRF1
9.4756858727634e-88	2.78990307605242	0.329	0.04	1.56689941592016e-83	Proliferating tumor	MXD3
2.37255553511833e-87	2.24824323159211	0.766	0.328	3.92325783287168e-83	Proliferating tumor	NDE1
3.23982528285728e-87	3.25498523792227	0.302	0.034	5.3573750877328e-83	Proliferating tumor	TCF19
5.70479100758641e-87	2.7274492773596	0.305	0.035	9.43344241014489e-83	Proliferating tumor	DBF4
1.27626508428178e-86	2.45374023643027	0.392	0.061	2.11043194336834e-82	Proliferating tumor	CEP85
4.54565116392194e-86	2.64592590860326	0.428	0.075	7.51668876466133e-82	Proliferating tumor	MSH5
5.39711746204664e-84	2.29268672416244	0.497	0.108	8.92467343524032e-80	Proliferating tumor	CCDC18
9.38038592735453e-82	2.09936973083591	0.431	0.076	1.55114061694735e-77	Proliferating tumor	NCAPD3
8.95030060594318e-80	2.32475934622004	0.416	0.076	1.48002170819876e-75	Proliferating tumor	SAPCD1
4.01664415652117e-79	2.33186976418712	0.401	0.071	6.6419227772234e-75	Proliferating tumor	RCCD1
2.30930072038824e-78	2.16435086917251	0.47	0.1	3.81865967123399e-74	Proliferating tumor	ANP32E
2.69824445966578e-78	2.57561587711876	0.413	0.075	4.46181703850334e-74	Proliferating tumor	ITGB3BP
4.39565705064947e-78	3.04854528961585	0.275	0.03	7.26865849895396e-74	Proliferating tumor	BRCA1
1.95211762839913e-76	3.39036299917815	0.266	0.029	3.2280217103208e-72	Proliferating tumor	HIST1H4C
2.75896066737454e-75	2.20083775306618	0.47	0.106	4.56221735957053e-71	Proliferating tumor	TMPO
3.69232648946546e-75	3.18253697887337	0.263	0.03	6.10563108298008e-71	Proliferating tumor	CDT1
6.94224891699597e-75	2.62607730216865	0.365	0.062	1.14797028091445e-70	Proliferating tumor	PSMC3IP
9.59368891975231e-75	2.29030784722317	0.413	0.082	1.58641239977024e-70	Proliferating tumor	C1orf112
1.67685010194966e-73	2.3570375391594	0.476	0.112	2.77283932858396e-69	Proliferating tumor	NSD2
3.17594074776166e-72	2.57781774970523	0.314	0.047	5.25173562049869e-68	Proliferating tumor	MNS1
1.08647775068185e-71	2.29994470410224	0.728	0.303	1.79659960852751e-67	Proliferating tumor	LGALS1
8.81037971229672e-71	2.1872340710011	0.404	0.08	1.45688438922539e-66	Proliferating tumor	CENPJ
1.06971708365332e-70	1.86426795214099	0.437	0.09	1.76888416952914e-66	Proliferating tumor	TEDC1
1.10057688300613e-70	2.47077432913272	0.38	0.074	1.81991393373894e-66	Proliferating tumor	CCDC34
1.23115345479406e-70	2.7357843297348	0.374	0.073	2.03583535284746e-66	Proliferating tumor	WDR76
2.86592277424988e-70	2.73649372933414	0.314	0.046	4.73908989949961e-66	Proliferating tumor	CDH23
1.39713728117497e-69	2.26847339770478	0.389	0.078	2.31030620815093e-65	Proliferating tumor	CNN1
4.33889972371094e-69	2.53729907138448	0.275	0.036	7.17480458312841e-65	Proliferating tumor	GAS2L3
1.68814587650498e-68	2.14592388642693	0.53	0.152	2.79151802138863e-64	Proliferating tumor	FBLN7
1.13539447397438e-67	1.90782260255493	0.53	0.143	1.87748830216403e-63	Proliferating tumor	CENPP
2.90478579353914e-67	3.4800050343976	0.284	0.041	4.80335378819633e-63	Proliferating tumor	MYO3A
5.87279291114765e-67	2.39005079452786	0.296	0.046	9.71125035787375e-63	Proliferating tumor	DNA2
2.52916749755491e-66	2.88281777140762	0.317	0.053	4.1822313739568e-62	Proliferating tumor	E2F1
3.48400193695514e-66	2.08199906350549	0.545	0.164	5.76114560294901e-62	Proliferating tumor	USP1
1.33041874598125e-65	2.18289803837065	0.383	0.078	2.1999804383546e-61	Proliferating tumor	MCM8
4.78586011782976e-65	2.37910217038883	0.269	0.038	7.91389829084329e-61	Proliferating tumor	NRM
1.35326707459327e-64	2.36289243763856	0.383	0.084	2.23776243454743e-60	Proliferating tumor	WDR34
2.53349973327722e-64	1.62487974296379	0.88	0.533	4.18939515894722e-60	Proliferating tumor	ZNF83
6.51036421345677e-64	2.01262141818573	0.647	0.249	1.07655382633721e-59	Proliferating tumor	SOGA1
2.56950201642777e-62	2.50665142966848	0.281	0.043	4.24892853436496e-58	Proliferating tumor	NDC1
3.80106006749487e-62	2.49894602887051	0.38	0.086	6.28543292760951e-58	Proliferating tumor	ARL6IP1
1.44742398854949e-61	2.39208180619699	0.41	0.095	2.39346030746543e-57	Proliferating tumor	LIG1
2.41187777078193e-61	2.48578432920419	0.365	0.077	3.988281081765e-57	Proliferating tumor	TUBG1
1.29945157331451e-60	2.08988299266406	0.365	0.076	2.14877312163287e-56	Proliferating tumor	CEP152
2.77847441602576e-60	2.21131619862284	0.596	0.219	4.5944852943402e-56	Proliferating tumor	HELLS
1.8948825252089e-59	2.15885044861757	0.398	0.09	3.13337774368544e-55	Proliferating tumor	CNTROB
6.77604238087256e-58	1.97525565914891	0.383	0.086	1.12048636810109e-53	Proliferating tumor	POLH
1.80860132958088e-57	2.12818132547913	0.485	0.147	2.99070315859494e-53	Proliferating tumor	COL7A1
3.46299978505517e-57	2.64455790946322	0.26	0.043	5.72641644456723e-53	Proliferating tumor	SLC1A4
4.10915586950153e-57	2.37730183105896	0.563	0.2	6.79490014580773e-53	Proliferating tumor	HIST1H1C
6.87898907551375e-57	2.05801007987673	0.503	0.158	1.13750963352695e-52	Proliferating tumor	STAG3
2.16877258337612e-56	1.79534013225662	0.359	0.078	3.58628234387076e-52	Proliferating tumor	ACTN1
3.00738104207544e-55	1.96350105654653	0.389	0.092	4.97300529117596e-51	Proliferating tumor	NEMP1
3.66409988463391e-55	2.18639128943362	0.383	0.09	6.05895556923063e-51	Proliferating tumor	SPATA33
1.9395921250127e-54	2.24236238091843	0.281	0.049	3.207309537921e-50	Proliferating tumor	CHAF1A
4.02469511388038e-54	1.70301659323494	0.515	0.159	6.6552358403126e-50	Proliferating tumor	CBX5
4.1946331344408e-54	1.81660251402136	0.557	0.197	6.93624535111131e-50	Proliferating tumor	NUCKS1
6.48563005062227e-54	1.62421916305041	0.626	0.249	1.0724637851709e-49	Proliferating tumor	SUN2
1.32316185993668e-53	2.40725233946658	0.353	0.082	2.18798045159129e-49	Proliferating tumor	GPC1
2.11454232318085e-53	2.30455007155253	0.398	0.106	3.49660718561185e-49	Proliferating tumor	TUBB
2.16401982724847e-53	2.08595614194999	0.389	0.098	3.57842318633807e-49	Proliferating tumor	MASTL
2.25238169290546e-53	1.76867834003106	0.299	0.056	3.72453836738847e-49	Proliferating tumor	VRK1
2.20755005093238e-52	2.20922380181589	0.374	0.091	3.65040476422178e-48	Proliferating tumor	CCDC36
8.85446254078937e-52	2.09896565720588	0.356	0.083	1.46417392574493e-47	Proliferating tumor	ZNF519
9.09767876146574e-51	2.10092368431484	0.329	0.075	1.50439215999597e-46	Proliferating tumor	CHTF18
1.08892596790055e-49	1.91132918248504	0.317	0.068	1.80064798052035e-45	Proliferating tumor	ERI2
6.27505147330439e-49	2.12402617267277	0.314	0.068	1.03764251162561e-44	Proliferating tumor	TTF2
7.92491537965375e-49	1.81197341163683	0.401	0.104	1.31046400717954e-44	Proliferating tumor	CEP135
2.06228963763364e-48	1.58834364650103	0.488	0.157	3.41020214479098e-44	Proliferating tumor	CEP131
5.69820591339679e-48	1.66584023610426	0.476	0.152	9.42255329839293e-44	Proliferating tumor	MIS18BP1
7.16343079278219e-48	1.76032308550817	0.506	0.174	1.18454491589446e-43	Proliferating tumor	MYH10
1.07071177922495e-47	1.7436274094244	0.413	0.117	1.77052899812637e-43	Proliferating tumor	PTN
1.31620276639674e-47	2.20016391953863	0.392	0.111	2.17647289451364e-43	Proliferating tumor	SYCP2
1.5044358772288e-47	2.18177438624011	0.464	0.15	2.48773516658554e-43	Proliferating tumor	POLA1
5.90988050769015e-47	1.71189339450813	0.332	0.077	9.77257840751643e-43	Proliferating tumor	MGME1
7.19979708136594e-47	2.46535389802228	0.32	0.075	1.19055844537467e-42	Proliferating tumor	MCM4
4.84961447191815e-46	1.50115971922465	0.488	0.164	8.01932249076385e-42	Proliferating tumor	CEP192
1.09332058328098e-45	1.58089868044524	0.488	0.159	1.80791491651343e-41	Proliferating tumor	CDK5RAP2
1.24093482921857e-45	2.50162645070274	0.254	0.047	2.05200983359582e-41	Proliferating tumor	CKS1B
1.32220086046835e-45	1.54680467973047	0.326	0.073	2.18639134287047e-41	Proliferating tumor	CDC25B
1.75175741945936e-44	1.93538044277622	0.38	0.103	2.89670606881799e-40	Proliferating tumor	DCLK2
3.57771201037995e-44	1.83737167244693	0.395	0.113	5.91610458036429e-40	Proliferating tumor	CENPW
5.59695058290766e-44	2.06468938503739	0.338	0.087	9.25511748389611e-40	Proliferating tumor	ADGRB2
1.10962302444539e-43	1.57376327900865	0.446	0.142	1.8348726332229e-39	Proliferating tumor	SLC16A1
2.01315435514387e-43	1.93260310968034	0.323	0.078	3.32895204166591e-39	Proliferating tumor	TMEM106C
2.0199027704749e-43	1.86655798923252	0.443	0.143	3.3401112212573e-39	Proliferating tumor	HIST1H1D
5.66751660395688e-43	1.93369147981946	0.347	0.092	9.3718054563031e-39	Proliferating tumor	FAM184A
7.34412862449924e-43	1.29327775753224	0.566	0.215	1.21442510934719e-38	Proliferating tumor	TENT4A
1.04999871807029e-42	1.23882227538631	0.814	0.45	1.73627788020103e-38	Proliferating tumor	MAST2
1.26677252908852e-42	1.70234884881372	0.32	0.079	2.09473505410077e-38	Proliferating tumor	JADE1
2.44253511382795e-42	1.81861036357214	0.401	0.121	4.0389760642259e-38	Proliferating tumor	CSE1L
3.72993501392761e-42	1.50034656210489	0.503	0.186	6.1678205390307e-38	Proliferating tumor	HDGFL3
4.80925241771319e-42	1.62699843770752	0.479	0.167	7.95257979793053e-38	Proliferating tumor	SGCB
6.19092665445067e-42	2.05113529688438	0.254	0.05	1.02373163157996e-37	Proliferating tumor	TRIM59
8.53315126954949e-42	1.52421564116169	0.572	0.238	1.4110418939327e-37	Proliferating tumor	FAM111A
1.00741157046408e-41	1.60540260147279	0.386	0.109	1.6658557729194e-37	Proliferating tumor	FGFR1OP
1.02142280876708e-41	1.79228878126393	0.614	0.287	1.68902475657724e-37	Proliferating tumor	PTMS
1.44722933830331e-41	1.27353885008958	0.581	0.233	2.39313843381835e-37	Proliferating tumor	DEK
1.44782538934713e-41	2.29802114017753	0.257	0.055	2.39412406382441e-37	Proliferating tumor	NUDT1
2.36612570478741e-41	1.70750775809226	0.338	0.088	3.91262546543646e-37	Proliferating tumor	CHEK2
5.50292847793172e-41	1.471356518303	0.584	0.243	9.09964253110788e-37	Proliferating tumor	SMTN
7.26204343587739e-41	1.74572286475003	0.269	0.058	1.20085150255669e-36	Proliferating tumor	JPT2
8.67022480948842e-41	2.03501433429546	0.278	0.06	1.43370837449701e-36	Proliferating tumor	SLC25A40
3.52748667983884e-40	1.80301825091198	0.5	0.195	5.83305197378151e-36	Proliferating tumor	CALM2
3.826729117436e-40	1.58149641944357	0.509	0.192	6.32787926859216e-36	Proliferating tumor	HDGF
8.26361808301831e-40	1.74211266674919	0.374	0.113	1.36647188620791e-35	Proliferating tumor	CEP70
8.36897411500755e-40	1.77008199523518	0.614	0.301	1.38389355965765e-35	Proliferating tumor	KPNA2
9.21720455255613e-40	1.50948799777991	0.443	0.147	1.52415694481068e-35	Proliferating tumor	SCARA3
9.34189343245334e-40	1.75981416890001	0.35	0.097	1.54477549799048e-35	Proliferating tumor	CDC7
1.04098252555172e-39	1.77731774908711	0.44	0.153	1.72136870425233e-35	Proliferating tumor	GPSM2
1.07656590636062e-39	2.07092388932388	0.287	0.071	1.78020938275791e-35	Proliferating tumor	OXCT1
1.25314394702993e-39	1.4827125124266	0.449	0.151	2.07219883080869e-35	Proliferating tumor	ODF2
1.55699557957882e-39	1.41599639529994	0.605	0.268	2.57464789039153e-35	Proliferating tumor	RBM15
5.9516880817501e-39	1.73823171942282	0.329	0.086	9.84171141198197e-35	Proliferating tumor	PBX3
6.9163088920886e-39	1.23703555847176	0.578	0.239	1.14368083839577e-34	Proliferating tumor	SHCBP1
7.33522438368419e-38	1.61780885231038	0.383	0.119	1.21295270408602e-33	Proliferating tumor	HIST1H1E
1.06621295806259e-37	1.02185924840275	0.763	0.382	1.76308974745229e-33	Proliferating tumor	ILF3
3.71223018002307e-37	1.7843124637731	0.275	0.065	6.13854382568614e-33	Proliferating tumor	FANCC
5.63115291027915e-37	1.45195537547403	0.464	0.166	9.3116744524376e-33	Proliferating tumor	DOT1L
9.78520021170468e-37	1.39333095695203	0.341	0.094	1.61808070700749e-32	Proliferating tumor	SCLT1
1.17569182988057e-36	1.34787460517386	0.62	0.296	1.94412400989051e-32	Proliferating tumor	VGLL3
1.37923209330383e-36	1.41602098253009	0.56	0.246	2.28069818948721e-32	Proliferating tumor	PRRT2
5.08910108865025e-36	1.70954110303661	0.293	0.074	8.41533756019205e-32	Proliferating tumor	KMT5A
5.56255989679778e-36	1.3565833097625	0.5	0.193	9.19824904534481e-32	Proliferating tumor	SEPTIN5
1.11187003265161e-35	1.13567908391158	0.476	0.165	1.8385882859927e-31	Proliferating tumor	TTL
1.35969336330419e-35	1.28712402580474	0.542	0.226	2.2483889455598e-31	Proliferating tumor	MICAL3
2.84326780947752e-35	1.53062404851459	0.308	0.086	4.70162764975202e-31	Proliferating tumor	ZMYM1
4.55738655904761e-35	1.44821032334127	0.356	0.113	7.53609441404113e-31	Proliferating tumor	SMC3
7.8517105687989e-35	1.45716166865581	0.479	0.19	1.29835885965659e-30	Proliferating tumor	SLC20A1
8.51277860781227e-35	1.36096513623025	0.35	0.103	1.40767307058784e-30	Proliferating tumor	SPIN4
1.27511631018311e-34	1.76372800651637	0.398	0.136	2.10853233051878e-30	Proliferating tumor	CEP112
1.76782060660398e-34	1.43571940356238	0.488	0.196	2.92326815508035e-30	Proliferating tumor	GOLM1
2.13180375984685e-34	2.10565607179509	0.293	0.08	3.52515069728275e-30	Proliferating tumor	COCH
3.51033220222901e-34	1.24175949261859	0.407	0.139	5.80468532960589e-30	Proliferating tumor	CRACR2A
7.90570443875208e-34	1.42219270176778	0.473	0.184	1.30728728599204e-29	Proliferating tumor	NES
8.50855224456283e-34	1.14758509804165	0.638	0.31	1.40697419916091e-29	Proliferating tumor	TXLNA
1.59849985037459e-33	1.49626550472959	0.311	0.089	2.64327935257942e-29	Proliferating tumor	CEP97
1.84144454167063e-33	1.41698519685923	0.59	0.271	3.04501269410656e-29	Proliferating tumor	PCNT
2.68678899534206e-33	1.26160944120894	0.623	0.298	4.44287428269764e-29	Proliferating tumor	HP1BP3
3.79420152606942e-33	1.49172440364598	0.335	0.097	6.2740916435084e-29	Proliferating tumor	NUP155
4.36987288413613e-33	1.37121510606511	0.38	0.128	7.2260218012075e-29	Proliferating tumor	PGP
4.85002295042798e-33	1.30817336158879	0.491	0.203	8.01999795082771e-29	Proliferating tumor	TUBB6
1.13311444458392e-32	1.38311811846698	0.473	0.187	1.87371804556397e-28	Proliferating tumor	PHGDH
2.16982660971674e-32	1.2064550425189	0.425	0.156	3.5880252818276e-28	Proliferating tumor	FZR1
8.80123688154059e-32	2.0886951510511	0.254	0.067	1.45537253073155e-27	Proliferating tumor	TUFT1
1.1364662419082e-31	1.59661859142669	0.305	0.092	1.8792605776194e-27	Proliferating tumor	CTPS1
1.35305955997747e-31	1.12442800687379	0.527	0.223	2.23741928837875e-27	Proliferating tumor	CDK16
1.60969027050203e-31	1.08186028564854	0.485	0.199	2.66178383130216e-27	Proliferating tumor	PIN1
1.80784599314345e-31	1.30380519677501	0.551	0.25	2.98945413426201e-27	Proliferating tumor	PAGR1
1.91448159648023e-31	1.74627906931965	0.299	0.088	3.16578676793971e-27	Proliferating tumor	CCP110
2.13909533255635e-31	1.22777360562076	0.455	0.177	3.53720804191518e-27	Proliferating tumor	SUPT16H
3.39324635376681e-31	1.4209872220258	0.287	0.081	5.6110721705888e-27	Proliferating tumor	LSM4
4.24863391270932e-31	1.20626230342731	0.545	0.241	7.02554103805613e-27	Proliferating tumor	FAF1
6.25564230205551e-31	1.33077068356305	0.359	0.119	1.0344330110679e-26	Proliferating tumor	FAM122B
6.53465529800448e-31	1.38522652368734	0.35	0.114	1.08057060007802e-26	Proliferating tumor	CALM3
7.05348047113077e-31	1.00080204606579	0.359	0.12	1.16636353070618e-26	Proliferating tumor	LBR
2.2769491932646e-30	1.49856697541653	0.257	0.07	3.76516318598234e-26	Proliferating tumor	TRAF4
4.01617751164394e-30	1.04516165177679	0.311	0.09	6.64115113325442e-26	Proliferating tumor	RELT
5.68315397034867e-30	1.03270915824694	0.671	0.339	9.39766340536855e-26	Proliferating tumor	MYO18B
6.85568059673631e-30	1.42686951276884	0.368	0.135	1.13365534347632e-25	Proliferating tumor	ALYREF
8.7898849016965e-30	1.20076610555923	0.554	0.261	1.45349536734453e-25	Proliferating tumor	PRIM2
1.80771763991947e-29	1.17519553311414	0.725	0.454	2.98924188937083e-25	Proliferating tumor	DNMT1
2.27689376497102e-29	1.13961373811951	0.497	0.21	3.76507152975608e-25	Proliferating tumor	ADAM12
2.64957744850804e-29	1.81012746162091	0.272	0.081	4.3813412688529e-25	Proliferating tumor	VANGL1
3.15404871206992e-29	1.22375587504913	0.29	0.086	5.21553495027883e-25	Proliferating tumor	MPHOSPH9
4.85720571803001e-29	1.46671456333893	0.311	0.096	8.03187537533443e-25	Proliferating tumor	HMGXB4
4.93010048436747e-29	1.2018423480212	0.365	0.129	8.15241416095005e-25	Proliferating tumor	ILF2
6.03654074688647e-29	1.1367218301577	0.353	0.117	9.98202377905147e-25	Proliferating tumor	MTHFD2
1.30490055340316e-28	1.58426083189871	0.251	0.068	2.15778355510747e-24	Proliferating tumor	SPATA5
1.92867616938301e-28	1.75308755082645	0.269	0.077	3.18925891369174e-24	Proliferating tumor	POGLUT3
2.01999406741351e-28	1.40867811329621	0.371	0.135	3.34026218987499e-24	Proliferating tumor	NCAM1
2.39713925460776e-28	1.11902588202846	0.506	0.217	3.96390947141938e-24	Proliferating tumor	DDX39A
2.43984440234795e-28	1.33824886360044	0.266	0.076	4.03452670372258e-24	Proliferating tumor	GRK4
3.90175707416696e-28	1.24427037153114	0.554	0.275	6.45194549784249e-24	Proliferating tumor	PFN2
5.63065110518097e-28	1.20718565983166	0.548	0.271	9.31084466752725e-24	Proliferating tumor	EMILIN1
5.8843689918168e-28	1.20251923479642	0.482	0.204	9.73039256486826e-24	Proliferating tumor	PEA15
2.59450929454443e-27	1.03231745621	0.608	0.312	4.29028056945867e-23	Proliferating tumor	TMCO3
2.8016322734531e-27	1.22533425885936	0.392	0.148	4.63277912738205e-23	Proliferating tumor	DPY19L1
4.75704002254432e-27	1.15983007362708	0.452	0.193	7.86624138127928e-23	Proliferating tumor	RCAN1
5.31598243852901e-27	1.29197362749432	0.368	0.135	8.79050856035157e-23	Proliferating tumor	KBTBD2
6.13581336212012e-27	1.36959668670259	0.332	0.117	1.01461809756018e-22	Proliferating tumor	KNTC1
7.00892058407465e-27	1.06247776948758	0.47	0.199	1.15899510778258e-22	Proliferating tumor	XRCC1
8.9752570879389e-27	1.07221018306215	0.551	0.271	1.48414851206158e-22	Proliferating tumor	AFAP1
1.14225465684377e-26	1.16564956737741	0.392	0.152	1.88883230055687e-22	Proliferating tumor	ENPP1
1.1453185665928e-26	1.41122882393185	0.341	0.119	1.89389878171786e-22	Proliferating tumor	DSN1
1.40496554588035e-26	1.05309421826988	0.506	0.241	2.32325102666774e-22	Proliferating tumor	RAVER1
1.52834042905022e-26	1.48983061890682	0.449	0.201	2.52726373347745e-22	Proliferating tumor	MCM7
1.65270191341548e-26	1.17472404181842	0.401	0.16	2.73290788402384e-22	Proliferating tumor	PRRC2A
1.69132627003223e-26	1.12311982964309	0.47	0.204	2.79677712012529e-22	Proliferating tumor	HNRNPR
2.10985942090892e-26	1.46891531523333	0.251	0.072	3.48886353841499e-22	Proliferating tumor	DCXR
2.3496223373989e-26	1.44931299977937	0.35	0.13	3.88533549712282e-22	Proliferating tumor	KIAA1841
3.9417005177659e-26	1.08199319567616	0.443	0.185	6.5179959761777e-22	Proliferating tumor	LSM8
4.27408301914591e-26	1.13771227514792	0.254	0.073	7.06762368045968e-22	Proliferating tumor	RGS3
5.59305374017446e-26	1.31474665602399	0.353	0.132	9.24867366475249e-22	Proliferating tumor	TMEM44
6.03678313946758e-26	1.21691518879304	0.287	0.094	9.98242459942359e-22	Proliferating tumor	ZNF331
6.93107322724077e-26	1.44835383026806	0.287	0.097	1.14612226885653e-21	Proliferating tumor	CALML4
7.15164844217817e-26	1.3292003448686	0.257	0.078	1.18259658639858e-21	Proliferating tumor	RGS12
2.14959253046705e-25	1.39636739142612	0.296	0.099	3.55456620838032e-21	Proliferating tumor	SPTSSA
6.35747060223215e-25	1.06716387989259	0.437	0.19	1.05127133878511e-20	Proliferating tumor	PHTF1
1.2463971040543e-24	1.14596074408978	0.32	0.115	2.0610422512642e-20	Proliferating tumor	SAMD5
1.53408783292989e-24	1.26130679768329	0.482	0.22	2.53676764053287e-20	Proliferating tumor	MTHFD1L
1.95773457843504e-24	1.11026190435503	0.398	0.162	3.23730989890019e-20	Proliferating tumor	FHL2
2.17450046524102e-24	1.22920389163216	0.299	0.107	3.59575396932255e-20	Proliferating tumor	NUCB2
2.19159441036011e-24	1.08087920512416	0.778	0.537	3.62402051697148e-20	Proliferating tumor	LMNA
2.20463568181814e-24	1.40647392564594	0.254	0.078	3.64558556345447e-20	Proliferating tumor	SLC7A1
2.37860938628727e-24	1.24583537814959	0.458	0.203	3.93326848116463e-20	Proliferating tumor	SERPINE1
3.20147064055825e-24	1.03664998397956	0.278	0.093	5.29395185122712e-20	Proliferating tumor	DCK
3.21533734081925e-24	1.36943580852191	0.254	0.078	5.31688182677872e-20	Proliferating tumor	RASAL2
3.4562856882536e-24	1.22284244931689	0.362	0.141	5.71531401409614e-20	Proliferating tumor	SSRP1
5.79196539069626e-24	1.17265530161604	0.35	0.13	9.57759397005533e-20	Proliferating tumor	QSER1
6.11544494936947e-24	1.47098316304494	0.311	0.117	1.01124997682773e-19	Proliferating tumor	RAC3
7.71299930372882e-24	1.45302306858374	0.272	0.092	1.2754215648646e-19	Proliferating tumor	EMP2
8.24792934467842e-24	1.65239299491836	0.263	0.085	1.36387759643602e-19	Proliferating tumor	ZNF618
9.67437356405815e-24	1.28153421756262	0.272	0.092	1.59975441255266e-19	Proliferating tumor	PROSER3
1.39176460509049e-23	1.01263274579273	0.596	0.323	2.30142195097764e-19	Proliferating tumor	PRPSAP1
3.0305573641424e-23	1.34057576753474	0.338	0.132	5.01132965734588e-19	Proliferating tumor	TTLL7
3.22412316392546e-23	1.17763363243903	0.32	0.118	5.33141006386714e-19	Proliferating tumor	FADS2
3.244321864261e-23	1.66025157136811	0.311	0.122	5.36481063474199e-19	Proliferating tumor	SFRP4
3.27163731931151e-23	1.29362110187104	0.356	0.143	5.40997947121351e-19	Proliferating tumor	DONSON
4.04210746134476e-23	1.18996002759828	0.413	0.182	6.6840288980797e-19	Proliferating tumor	PRDM5
4.23829673497841e-23	1.19616117328216	0.296	0.106	7.0084474809603e-19	Proliferating tumor	ADCY1
6.57276379218068e-23	1.24385309913879	0.329	0.126	1.086872220675e-18	Proliferating tumor	HSPA13
1.5080776988858e-22	1.02839271748288	0.437	0.194	2.49375728287756e-18	Proliferating tumor	IFT81
1.68272715689179e-22	1.1563842139981	0.305	0.111	2.78255762663627e-18	Proliferating tumor	SLC25A25
2.38827622069603e-22	1.19261258660304	0.503	0.252	3.94925355854296e-18	Proliferating tumor	MYL9
3.46383684142091e-22	1.49573853926987	0.26	0.086	5.72780060097362e-18	Proliferating tumor	HAND2
3.76457551785656e-22	1.02116769547815	0.452	0.204	6.22510207632761e-18	Proliferating tumor	SRF
3.77099442594922e-22	1.12941485137783	0.47	0.223	6.23571638274963e-18	Proliferating tumor	SIVA1
7.27057954145485e-22	1.46029859193729	0.269	0.098	1.20226303297497e-17	Proliferating tumor	MCM3
8.3119732015952e-22	1.22977898022397	0.389	0.169	1.37446788861578e-17	Proliferating tumor	TWSG1
1.05671516923018e-21	1.14791699953851	0.401	0.171	1.74738420383903e-17	Proliferating tumor	PPP1R12B
1.19260166374996e-21	1.1771845245832	0.299	0.11	1.97208611117694e-17	Proliferating tumor	KPNB1
1.39931897454082e-21	1.07755586950759	0.341	0.134	2.31391385630071e-17	Proliferating tumor	SCMH1
1.83620295031498e-21	1.1064271452957	0.362	0.146	3.03634519864085e-17	Proliferating tumor	TEAD1
2.50005100985825e-21	1.00943939732941	0.482	0.245	4.1340843499016e-17	Proliferating tumor	TPM4
2.84627492517642e-21	1.59428088095626	0.257	0.091	4.70660021627172e-17	Proliferating tumor	TMEM237
3.53254000307814e-21	1.20533933779812	0.269	0.092	5.84140814909001e-17	Proliferating tumor	GPC3
3.79070817432172e-21	1.02928480256644	0.311	0.119	6.2683150370584e-17	Proliferating tumor	POLE
4.30994962839013e-21	1.00683669513111	0.329	0.139	7.12693270550591e-17	Proliferating tumor	EXOSC9
6.79271420444725e-21	1.01629486025064	0.359	0.154	1.1232432208474e-16	Proliferating tumor	SRPK1
7.21643940214653e-21	1.15122821869631	0.296	0.113	1.19331041953895e-16	Proliferating tumor	ZNF75A
1.42607351501506e-20	1.37282198679578	0.263	0.09	2.35815516442891e-16	Proliferating tumor	NT5DC2
1.49867581922126e-20	1.38532787215134	0.287	0.114	2.47821033466428e-16	Proliferating tumor	POLD3
1.66650252915755e-20	1.09593069336165	0.287	0.106	2.75572858221492e-16	Proliferating tumor	AMPH
2.63928900472281e-20	1.30270773337292	0.305	0.118	4.36432829820964e-16	Proliferating tumor	DBF4B
3.07611382505925e-20	1.14477367491937	0.257	0.089	5.08666182111797e-16	Proliferating tumor	PPP2R5D
4.03819897107407e-20	1.46193617189408	0.38	0.177	6.67756581856809e-16	Proliferating tumor	SLBP
5.42285938059462e-20	1.13136268678981	0.329	0.135	8.96724027175127e-16	Proliferating tumor	COMMD4
5.76326398166805e-20	1.19598757494143	0.335	0.142	9.53013332008628e-16	Proliferating tumor	TSPOAP1
8.9243610443033e-20	1.07780756147979	0.401	0.183	1.47573234228599e-15	Proliferating tumor	NUP188
8.9708277615435e-20	1.02759091417507	0.362	0.155	1.48341607864883e-15	Proliferating tumor	MYO19
1.20914534851023e-19	1.12382782461633	0.413	0.191	1.99944274829652e-15	Proliferating tumor	MICALL2
4.76858345111118e-19	1.16480454516724	0.329	0.129	7.88532959475745e-15	Proliferating tumor	PIDD1
5.68275913333019e-19	1.3480555069835	0.257	0.095	9.39701050287479e-15	Proliferating tumor	RUSC1
6.8102032121538e-19	1.11366880844725	0.386	0.181	1.12613520316175e-14	Proliferating tumor	AMOTL1
1.14562355667588e-18	1.06848937525336	0.416	0.194	1.89440311331923e-14	Proliferating tumor	TFDP1
1.74667549349118e-18	1.0583242266075	0.392	0.184	2.88830259603702e-14	Proliferating tumor	ADCY3
2.03473782204549e-18	1.10008814213428	0.293	0.115	3.36464246253442e-14	Proliferating tumor	SEPTIN10
2.12869335972948e-18	1.15252324378991	0.299	0.117	3.52000733964867e-14	Proliferating tumor	TMEM200B
2.51517474031483e-18	1.28166564630408	0.296	0.124	4.1590929505846e-14	Proliferating tumor	LRRC45
2.71083368355212e-18	1.20322758037256	0.251	0.095	4.48263457912178e-14	Proliferating tumor	PPP5C
3.20850495951688e-18	1.3099794135192	0.293	0.113	5.30558380105711e-14	Proliferating tumor	IFT43
4.2127576667454e-18	1.05718764049614	0.275	0.105	6.9662160777302e-14	Proliferating tumor	VSTM4
7.0293665169586e-18	1.03344376896511	0.356	0.162	1.16237604724427e-13	Proliferating tumor	WDR90
9.03186846912296e-18	1.10258869842515	0.32	0.141	1.49350977005417e-13	Proliferating tumor	ENAH
9.74655723136776e-18	1.02303787190572	0.356	0.154	1.61169070377897e-13	Proliferating tumor	SACS
1.0294415179276e-17	1.33734696213959	0.299	0.127	1.70228449404508e-13	Proliferating tumor	GP1BB
1.11078358485955e-17	1.03706469202233	0.35	0.156	1.83679173592376e-13	Proliferating tumor	CHST14
1.17051883506178e-17	1.0963238811548	0.338	0.149	1.93556994565816e-13	Proliferating tumor	CENPX
4.23460720701377e-17	1.08724032551451	0.311	0.134	7.00234647751797e-13	Proliferating tumor	CDKN2A
5.74624808475122e-17	1.0785663513862	0.29	0.124	9.50199583294461e-13	Proliferating tumor	FANCL
6.03787919918174e-17	1.03331910293496	0.269	0.108	9.98423704376693e-13	Proliferating tumor	MEPCE
8.55615890178389e-17	1.14234070854473	0.254	0.097	1.41484643599898e-12	Proliferating tumor	NCAPH2
8.84193510522778e-17	1.09917937869918	0.278	0.113	1.46210238900047e-12	Proliferating tumor	PSMB5
1.23115704751078e-16	1.14143708379853	0.344	0.162	2.03584129376382e-12	Proliferating tumor	CSRP1
1.57315349750194e-16	1.02391259500346	0.281	0.113	2.6013666234692e-12	Proliferating tumor	FOPNL
1.63582392506284e-16	1.0289380394247	0.308	0.132	2.70499844248392e-12	Proliferating tumor	GMPS
2.29605307316652e-16	1.21947758301584	0.287	0.122	3.79675336178816e-12	Proliferating tumor	PTPRD
3.54603975766212e-16	1.06638101403309	0.281	0.116	5.86373134327009e-12	Proliferating tumor	PSPH
7.0005511351889e-16	1.13208207251422	0.266	0.108	1.15761113571484e-11	Proliferating tumor	ARHGAP28
9.37849020465383e-16	1.0105971190684	0.488	0.273	1.55082714024156e-11	Proliferating tumor	MAP1B
2.29363817760704e-15	1.09406777131491	0.272	0.114	3.79276009049101e-11	Proliferating tumor	ENPEP
6.21071041214832e-15	1.3171706376175	0.293	0.133	1.02700307375285e-10	Proliferating tumor	PRTFDC1
8.46428849056205e-15	1.1529055490243	0.281	0.126	1.39965474479934e-10	Proliferating tumor	CKB
1.45174862576968e-13	1.07640497877624	0.26	0.117	2.40061152757274e-09	Proliferating tumor	MELTF
1.0088963053201e-12	1.06646308441022	0.359	0.191	1.66831093047732e-08	Proliferating tumor	UBALD2
6.01792165088358e-12	1.08567042844978	0.266	0.123	9.95123524190108e-08	Proliferating tumor	HSPB11
0	2.95843108711488	0.97	0.233	0	Tumor	TNXB
0	2.65850442182906	0.968	0.232	0	Tumor	COL6A1
0	3.2437882844891	0.913	0.19	0	Tumor	DCN
0	2.20080687207247	0.981	0.26	0	Tumor	COL3A1
0	2.69421993468036	0.964	0.25	0	Tumor	FBN1
0	2.2796577589944	0.95	0.241	0	Tumor	COL6A2
0	2.44637681844613	0.926	0.224	0	Tumor	COL5A1
0	2.75758696429418	0.908	0.216	0	Tumor	PTGIS
0	3.13211827623087	0.867	0.181	0	Tumor	ELN
0	2.66841090666653	0.866	0.181	0	Tumor	MRC2
0	2.20936518659032	0.951	0.268	0	Tumor	FSTL1
0	2.75524783193987	0.843	0.173	0	Tumor	ADAM33
0	3.05608696512013	0.821	0.168	0	Tumor	C1S
0	2.29825528472792	0.993	0.388	0	Tumor	COL1A1
1.23921545289901e-318	2.17725494194457	0.959	0.258	2.04916667291381e-314	Tumor	COL1A2
3.24647609208327e-304	2.97072936573098	0.791	0.155	5.36837286586889e-300	Tumor	COL16A1
1.06856159259913e-287	2.32539178240531	0.841	0.197	1.76697344952192e-283	Tumor	CCDC80
2.11462637867653e-285	2.70222865444479	0.787	0.167	3.49674617977951e-281	Tumor	LAMA4
2.19852622489489e-282	2.64808041481896	0.809	0.175	3.63548296548619e-278	Tumor	THBS2
1.99825657571314e-281	2.5422899451947	0.826	0.211	3.30431707359925e-277	Tumor	VEGFA
5.02497067731277e-272	2.82740746909878	0.767	0.173	8.30929151200439e-268	Tumor	MMP2
1.35966936513047e-271	3.06719186703061	0.744	0.145	2.24834926217974e-267	Tumor	C1R
1.96416561664877e-262	1.97152287845107	0.849	0.21	3.24794426369041e-258	Tumor	GLI3
2.74138051164087e-260	1.96616775510944	0.9	0.351	4.53314681404935e-256	Tumor	MMP14
2.66076667444252e-257	2.91297171017434	0.717	0.139	4.39984377285815e-253	Tumor	TGFBR3
1.98388585945557e-256	3.35197948773363	0.697	0.12	3.28055365719574e-252	Tumor	MFAP4
7.35722895888019e-254	3.11048377239373	0.71	0.142	1.21659138064043e-249	Tumor	HTRA3
4.50402845598713e-241	2.10905635146738	0.802	0.199	7.44786145482031e-237	Tumor	COL5A2
3.04803568582725e-239	2.84854871727841	0.695	0.137	5.04023181008394e-235	Tumor	MFAP5
7.98871377368224e-234	1.74043296936986	0.905	0.41	1.32101370961609e-229	Tumor	TIMP2
3.10680867335952e-233	2.75515761589992	0.693	0.135	5.1374188222673e-229	Tumor	CD248
4.36936943472793e-231	3.65937268862245	0.618	0.081	7.22518929726611e-227	Tumor	C17orf58
6.38905968177778e-230	2.74402600546639	0.691	0.147	1.05649490897877e-225	Tumor	PCOLCE
9.23101541761057e-228	2.98260343090801	0.678	0.141	1.52644070945608e-223	Tumor	TBC1D16
2.03181421538212e-225	2.67128782891976	0.694	0.151	3.35980798655587e-221	Tumor	SEMA3C
6.891739923035e-223	1.76541916513731	0.75	0.19	1.13961811367307e-218	Tumor	COL4A1
1.09921416765671e-222	2.62883571713914	0.671	0.134	1.81766054763713e-218	Tumor	FKBP10
7.96531468036133e-222	2.93119805706294	0.649	0.118	1.31714443554455e-217	Tumor	MXRA8
8.5376713213112e-218	2.0530939877502	0.799	0.25	1.41178932969202e-213	Tumor	SMURF2
8.66174030767513e-218	1.91927409599053	0.785	0.227	1.43230537727716e-213	Tumor	SPARC
4.54639610655073e-216	2.6667092329039	0.669	0.147	7.51792060179229e-212	Tumor	FBLN2
2.28510440180063e-214	1.95536657003407	0.792	0.239	3.77864863881752e-210	Tumor	TIMP3
2.3014627824858e-212	2.78289334936429	0.648	0.122	3.80569885711851e-208	Tumor	ABI3BP
7.92765112246017e-208	1.70655320051697	0.785	0.222	1.31091638961001e-203	Tumor	COL4A2
7.68879309422457e-206	2.76702228200566	0.63	0.125	1.27141882606097e-201	Tumor	PBX1
2.61989624511313e-205	3.54467651085249	0.585	0.09	4.33226043091908e-201	Tumor	PODN
9.98514621636578e-201	1.75343704896404	0.762	0.205	1.65114377833825e-196	Tumor	FN1
1.41356861000794e-199	2.36748049189864	0.688	0.177	2.33747705350914e-195	Tumor	PDLIM7
1.28346106212548e-195	2.55822188087825	0.628	0.13	2.12233121233069e-191	Tumor	DBN1
1.19692480539608e-193	2.0458448631466	0.698	0.176	1.97923485820297e-189	Tumor	PHLDB2
1.24189059868169e-193	2.41509694471483	0.647	0.151	2.05359029398004e-189	Tumor	SETBP1
1.92976344983306e-193	2.68520262502222	0.614	0.119	3.19105684064395e-189	Tumor	PRKG1
1.12797872056446e-191	2.53511253709853	0.636	0.142	1.86522561232539e-187	Tumor	MXRA7
2.43141621689199e-190	3.42169714309382	0.55	0.077	4.02058985625259e-186	Tumor	SCARA5
3.11841434083359e-188	1.77604114581716	0.774	0.247	5.15660995400242e-184	Tumor	DST
6.60077114918723e-183	2.64022991674792	0.606	0.126	1.0915035172296e-178	Tumor	OLFML3
4.2740798046835e-181	1.92297971982223	0.712	0.215	7.06761836502463e-177	Tumor	LTBP3
6.38668815195392e-181	3.83287081212867	0.524	0.066	1.0561027528071e-176	Tumor	PLA2G2A
7.62396988805527e-178	2.34826886599403	0.604	0.125	1.26069966068882e-173	Tumor	PDGFRA
1.12621338188935e-175	2.60819963223447	0.617	0.152	1.86230644829222e-171	Tumor	FBLN1
1.01947291511053e-174	2.39706330532658	0.604	0.143	1.68580041242678e-170	Tumor	NUPR1
2.93847938720601e-174	2.79091025259118	0.572	0.12	4.85906951468386e-170	Tumor	TNKS1BP1
3.09438783820834e-174	2.27883192795123	0.628	0.147	5.11687972926132e-170	Tumor	LAMB1
3.93072872343052e-171	1.4995263619112	0.803	0.32	6.49985301706471e-167	Tumor	PLPP3
4.68644574202502e-170	2.51164115591901	0.596	0.139	7.74950667901258e-166	Tumor	PHLDB1
4.97464073200983e-168	2.56999530532073	0.567	0.113	8.22606591445145e-164	Tumor	SNX21
2.96345493576034e-165	2.31307023487158	0.606	0.15	4.9003690817733e-161	Tumor	CLU
3.64192504968452e-165	2.52093817220458	0.56	0.112	6.02228726215833e-161	Tumor	LAMC1
5.96858490010096e-164	2.62753485926589	0.568	0.117	9.86965199080695e-160	Tumor	LUM
8.35017857312468e-162	2.19495683781435	0.631	0.186	1.3807855288519e-157	Tumor	TRIO
1.03859554750015e-161	4.19563115061516	0.469	0.055	1.71742159734624e-157	Tumor	ABCA8
2.33287309661749e-160	2.51257257357213	0.572	0.127	3.85763895256668e-156	Tumor	UAP1
4.18273593803936e-156	1.93774109486694	0.642	0.201	6.91657214714189e-152	Tumor	SERPING1
2.02317492778336e-151	2.28379757737105	0.575	0.145	3.34552206058256e-147	Tumor	NID1
2.48788442093532e-151	1.59328673632767	0.746	0.29	4.11396567845864e-147	Tumor	FGFR1
3.44502458740976e-150	2.97987698867531	0.487	0.082	5.69669265774077e-146	Tumor	PDGFRB
1.79854015309612e-148	2.10919614833513	0.575	0.141	2.97406599715974e-144	Tumor	ADD3
1.10003046868831e-146	2.15662544017079	0.578	0.15	1.81901038302299e-142	Tumor	S100A13
5.38101884354322e-146	1.78907952231376	0.669	0.227	8.89805275968306e-142	Tumor	NPEPPS
6.94681781393164e-146	2.48979041015573	0.521	0.113	1.14872579371174e-141	Tumor	TPST1
1.73164650225737e-145	1.94702992761404	0.618	0.181	2.86345065613278e-141	Tumor	SERPINH1
1.69373393032558e-144	1.86687265821459	0.612	0.174	2.80075842718638e-140	Tumor	DCBLD2
5.28846270777778e-144	2.19700188297153	0.548	0.126	8.74500193358134e-140	Tumor	PTPRS
9.9418390767183e-143	1.03064929816102	0.707	0.231	1.64398250972614e-138	Tumor	VCAN
3.79362502969721e-141	1.92638168615026	0.6	0.17	6.2731383491073e-137	Tumor	EHBP1
5.23025757881216e-141	2.69596396320282	0.544	0.13	8.64875393232378e-137	Tumor	COL6A3
9.92993031129493e-141	1.62799978560946	0.775	0.37	1.64201327627573e-136	Tumor	GSN
9.95090001452058e-140	2.30079616708152	0.543	0.134	1.64548082640112e-135	Tumor	SDK1
2.02537846667319e-139	2.08730034340088	0.586	0.168	3.34916583249079e-135	Tumor	CREB5
1.98568211786643e-138	2.17149089537981	0.627	0.222	3.28352395010392e-134	Tumor	ABCA6
2.43409546401253e-137	2.56096424599811	0.512	0.116	4.02502025929113e-133	Tumor	SHOX2
5.04654068600245e-137	3.73524924305225	0.428	0.052	8.34495967837365e-133	Tumor	PI16
4.28042405671213e-135	1.40354270390779	0.766	0.331	7.07810922017917e-131	Tumor	HGS
1.55434341317367e-134	1.514652105647	0.729	0.293	2.57026226802398e-130	Tumor	HDAC7
1.94063911735494e-134	2.98915380570095	0.457	0.08	3.20904084445814e-130	Tumor	GAS1
3.81531725900579e-134	1.77619100957146	0.598	0.181	6.30900861949197e-130	Tumor	ECM1
2.09406684319328e-133	1.25039721581306	0.777	0.339	3.4627489319044e-129	Tumor	ZBTB16
1.90707614875718e-132	2.37392099484517	0.5	0.107	3.15354111958487e-128	Tumor	NFATC4
3.20652584503436e-132	2.86908171074988	0.441	0.068	5.30231113734882e-128	Tumor	ATP9A
1.97539176401241e-131	2.17518170794702	0.538	0.147	3.26650782097093e-127	Tumor	BMP1
4.37985786757262e-131	2.07566158295925	0.533	0.134	7.24253296981808e-127	Tumor	CALD1
5.21831934833111e-131	2.22313361934509	0.514	0.118	8.62901287440032e-127	Tumor	POLG2
6.39877703150664e-131	1.30368781118711	0.659	0.208	1.05810176992994e-126	Tumor	MAST2
6.9583530876226e-131	1.15789441483727	0.935	0.666	1.15063326656927e-126	Tumor	DDX5
7.70241522175981e-131	2.47091449310002	0.485	0.098	1.2736713810702e-126	Tumor	ADAMTSL1
8.90760134543854e-131	2.24942837039904	0.532	0.13	1.47296095848172e-126	Tumor	ABCA9
8.68586744541035e-130	1.94536516595379	0.566	0.166	1.43629504077306e-125	Tumor	NARF
1.18899490879323e-129	1.60283076212465	0.626	0.21	1.96612198118049e-125	Tumor	POFUT2
5.51317045514709e-129	2.83381191817547	0.449	0.078	9.11657866463123e-125	Tumor	NEGR1
1.55526056916946e-128	2.21435817948482	0.528	0.13	2.57177887717861e-124	Tumor	ISLR
1.7235527576877e-127	1.393158912187	0.695	0.265	2.85006684011238e-123	Tumor	DDX27
4.49254691299506e-127	1.92183161059597	0.576	0.179	7.42887557532863e-123	Tumor	TIMP1
2.06253874775753e-126	1.39343528200004	0.717	0.288	3.41061407329185e-122	Tumor	EXOC7
6.7814755662849e-126	1.7835709097275	0.583	0.178	1.12138479964087e-121	Tumor	UNK
7.51290386652356e-126	2.00620824242904	0.532	0.135	1.24233378336834e-121	Tumor	DENND2A
2.54600777641617e-125	2.85653912441932	0.414	0.059	4.21007845908178e-121	Tumor	SERPINF1
1.03176303624017e-124	1.81115018289053	0.586	0.184	1.70612335672674e-120	Tumor	GPNMB
9.97557432165473e-124	2.69675436881971	0.453	0.093	1.64956096982883e-119	Tumor	RADIL
3.64685601384108e-123	1.38844815184089	0.683	0.258	6.03044110448761e-119	Tumor	BPTF
4.70905617804287e-123	2.58636054946561	0.46	0.093	7.7868952960117e-119	Tumor	EFEMP1
3.75417539185314e-122	3.02058374405441	0.423	0.074	6.20790442796835e-118	Tumor	GFPT2
6.81272424624262e-122	2.36271218410193	0.47	0.105	1.12655208135868e-117	Tumor	SOD3
7.55563737995888e-121	1.13402109412366	0.835	0.476	1.24940019715e-116	Tumor	METRNL
3.93453958066785e-120	1.4811239739597	0.664	0.245	6.50615465059236e-116	Tumor	GGA3
1.46739361243182e-119	2.48441902962463	0.435	0.085	2.42648207751725e-115	Tumor	IL1R1
1.55605491873329e-119	2.14410106943768	0.505	0.133	2.57309241361736e-115	Tumor	LTBP4
2.19159919448396e-119	2.00560723403502	0.545	0.162	3.62402842799868e-115	Tumor	RAB23
7.30420068245765e-119	1.81188751491193	0.514	0.136	1.2078226248512e-114	Tumor	C1orf21
2.30358896565429e-118	2.15226600886436	0.491	0.12	3.80921471360593e-114	Tumor	RABGEF1
3.00542988974188e-117	2.2179405019698	0.449	0.092	4.96977886567718e-113	Tumor	CD34
3.23891901729889e-117	2.49609047013424	0.445	0.091	5.35587648700544e-113	Tumor	PRSS23
3.80733850114742e-117	1.94551603625325	0.515	0.142	6.29581494549738e-113	Tumor	CEP95
7.81956544502178e-117	1.65394159131813	0.592	0.2	1.2930433419888e-112	Tumor	EPB41L2
9.14286695609829e-117	1.51137219326318	0.701	0.316	1.51186447986041e-112	Tumor	MYO15B
1.7544830295022e-116	1.41183104392635	0.603	0.202	2.90121313758484e-112	Tumor	ITGA5
3.4591950102237e-116	1.07218737317633	0.832	0.412	5.72012486890591e-112	Tumor	PRKAR1A
6.71620879779066e-116	1.71031657095933	0.546	0.16	1.11059228680266e-111	Tumor	SPTBN1
9.48304445818332e-116	3.23021857080005	0.38	0.055	1.56811623160519e-111	Tumor	KANK1
3.36331003420109e-115	1.25237745999409	0.726	0.308	5.56156947255492e-111	Tumor	PRPF3
3.47732298036989e-115	1.85597846465689	0.539	0.165	5.75010128033966e-111	Tumor	NAT9
9.33649431629036e-115	1.09980930334886	0.799	0.366	1.54388270014177e-110	Tumor	NPLOC4
1.69125632839241e-114	3.40573658146419	0.434	0.089	2.79666146462969e-110	Tumor	IGFBP5
3.28837774870948e-114	2.3059665878386	0.435	0.085	5.437661445266e-110	Tumor	WDR19
3.40468704985392e-114	1.90264634415588	0.536	0.16	5.62999050563844e-110	Tumor	PLAGL1
3.69803828507634e-114	2.70893930656805	0.389	0.056	6.11507610820223e-110	Tumor	ABLIM1
4.36546186777981e-114	4.35357104938442	0.35	0.037	7.21872774456069e-110	Tumor	FABP3
2.15696763401245e-113	1.55804021374885	0.595	0.208	3.56676167960298e-109	Tumor	SUN1
3.9843993243246e-113	1.23308090767709	0.678	0.26	6.58860272270316e-109	Tumor	DDX42
1.21703967470191e-111	2.11085147143479	0.476	0.124	2.01249680608708e-107	Tumor	PRRX1
1.67714471359991e-111	2.3378163152685	0.422	0.079	2.77332649840882e-107	Tumor	PDGFD
1.92388783016124e-111	1.2623783848474	0.738	0.35	3.18134091595462e-107	Tumor	MARCKS
2.8767105502452e-111	1.90738752151863	0.521	0.151	4.75692856588547e-107	Tumor	DLGAP4
4.40539264716099e-111	2.20166274870981	0.447	0.099	7.28475728134542e-107	Tumor	MCOLN3
4.57661569286142e-111	2.41256031464118	0.441	0.101	7.56789170971565e-107	Tumor	CLDN11
5.45091179151684e-111	1.66333940702388	0.54	0.162	9.01362773845225e-107	Tumor	MAGED2
8.04090477583508e-111	2.92716881347463	0.379	0.058	1.32964401373209e-106	Tumor	TSHZ2
2.77666665147044e-110	1.52259779543876	0.611	0.224	4.59149597487151e-106	Tumor	PSMC5
3.25607814091197e-110	2.73241445301591	0.397	0.068	5.38425081381203e-106	Tumor	OAF
3.56726404079364e-110	2.15392895180168	0.46	0.119	5.89882781785637e-106	Tumor	EVC
3.80719970645415e-110	2.41343330284003	0.421	0.085	6.29558543459259e-106	Tumor	LPAR1
8.32433089146785e-110	2.26598428359444	0.45	0.105	1.37651135621312e-105	Tumor	TNNT3
1.34645011767523e-109	2.30892997475944	0.453	0.103	2.22648991458777e-105	Tumor	USP53
2.11760820503213e-109	3.07064488558647	0.392	0.07	3.50167692784114e-105	Tumor	ALDH1A3
4.54163040109589e-109	2.14466457002715	0.478	0.126	7.51004003125216e-105	Tumor	FAM114A1
3.88258633724685e-108	2.14769540598452	0.464	0.12	6.42024476727139e-104	Tumor	AEBP1
1.32206869698034e-107	3.02184891955139	0.362	0.047	2.18617279732669e-103	Tumor	GJA1
1.7399063768547e-106	2.60680784072476	0.411	0.085	2.87710918476693e-102	Tumor	COL12A1
2.48497109469021e-106	1.79932571605857	0.509	0.153	4.10914820217973e-102	Tumor	RECQL5
4.04839453986501e-106	2.28966654633831	0.419	0.081	6.69442521112078e-102	Tumor	STARD9
1.55110297823918e-105	2.54325807177322	0.416	0.091	2.56490388481632e-101	Tumor	LGR4
5.07003658441853e-105	1.95446921778705	0.535	0.179	8.38381249599448e-101	Tumor	CCN1
6.71641609627974e-105	2.32366970162208	0.428	0.099	1.11062656568082e-100	Tumor	UCHL1
1.91203716560078e-104	1.44592192033426	0.617	0.237	3.16174465703745e-100	Tumor	FNBP4
2.18538211022623e-104	2.58905188408576	0.409	0.087	3.6137478574701e-100	Tumor	ADGRD1
2.79257843457897e-104	2.84639173944351	0.372	0.059	4.61780769941978e-100	Tumor	FGF7
4.04978725469051e-104	1.62159499687006	0.549	0.185	6.69672820435623e-100	Tumor	CNN3
3.67693516065713e-103	1.18529615979951	0.624	0.251	6.08017998166263e-99	Tumor	APP
1.808852390706e-102	1.24363579369942	0.653	0.266	2.99111831327144e-98	Tumor	PXN
4.14252629192222e-102	2.58890231070694	0.438	0.108	6.85008147632259e-98	Tumor	CCN2
5.27213248245968e-102	2.38705523244556	0.403	0.085	8.71799827299532e-98	Tumor	ITGA11
6.28300379460263e-102	1.58468349202935	0.538	0.182	1.03895750747549e-97	Tumor	LAMB2
5.10864024743802e-101	2.26755844704472	0.421	0.089	8.44764751316351e-97	Tumor	NR1H3
5.27882000814371e-101	1.86316011453012	0.458	0.122	8.72905676546645e-97	Tumor	DMWD
7.18691714346472e-101	1.57853879867438	0.572	0.21	1.18842861884333e-96	Tumor	CD55
1.66049178852293e-100	2.35795549677143	0.363	0.057	2.74578922150152e-96	Tumor	GRB10
2.54326323252309e-100	1.12347231201715	0.704	0.307	4.20554008130018e-96	Tumor	WLS
1.13776256175081e-99	2.30397891988327	0.412	0.094	1.88140417211114e-95	Tumor	P4HA2
2.67319188498081e-99	1.26845963868662	0.621	0.241	4.42039010100426e-95	Tumor	DPM1
2.71244708517322e-99	2.00430788785775	0.455	0.127	4.48530250004243e-95	Tumor	SMARCD2
4.99948818878114e-99	1.90320368718396	0.465	0.132	8.26715366896848e-95	Tumor	NTN4
6.03316525776254e-99	2.34051962126417	0.394	0.079	9.97644207023614e-95	Tumor	CTIF
4.79958707788719e-98	1.55578588021632	0.502	0.16	7.93659719199426e-94	Tumor	MYO18B
1.2981857240839e-97	2.09020915344959	0.432	0.116	2.14667991334514e-93	Tumor	AXL
1.42989429473908e-97	1.45348453245168	0.613	0.253	2.36447320578054e-93	Tumor	PLXDC2
1.7610911583396e-97	2.49951400325291	0.389	0.083	2.91214033943037e-93	Tumor	KAZN
2.61427038809228e-97	2.36017421983552	0.415	0.099	4.32295751374939e-93	Tumor	VASN
1.12035721482694e-96	1.1534119565906	0.617	0.237	1.85262269043783e-92	Tumor	SMAD3
2.40814542998738e-96	1.57881012006973	0.511	0.165	3.98210928302714e-92	Tumor	KLHDC2
2.50837182145092e-96	2.37680672744178	0.407	0.089	4.14784364395124e-92	Tumor	MFGE8
2.40532257373764e-95	1.97602244804349	0.441	0.124	3.97744140793255e-91	Tumor	ST5
4.19320093334701e-95	2.5607665472499	0.387	0.088	6.93387706338262e-91	Tumor	MFAP2
5.32003826720432e-95	1.93542090159555	0.435	0.119	8.79721527864907e-91	Tumor	DPYSL3
1.0094527211078e-94	1.96200147709147	0.444	0.124	1.66923101962387e-90	Tumor	EFHC1
1.06781586910192e-94	1.9724590980379	0.451	0.127	1.76574032114693e-90	Tumor	ADAMTSL4
3.39471623858296e-94	2.69410788912777	0.357	0.066	5.61350277212079e-90	Tumor	SH3D19
7.71507023860009e-94	2.37600466583442	0.385	0.082	1.27576401465491e-89	Tumor	AMH
2.88846529733673e-93	2.72048095977607	0.34	0.053	4.77636621567601e-89	Tumor	GALNT12
4.11233571020332e-93	3.13813354749228	0.365	0.07	6.80015833039222e-89	Tumor	MGP
4.73155727667497e-93	1.18581982557594	0.625	0.265	7.82410311270972e-89	Tumor	NUP85
1.95973210315163e-92	2.43312041518541	0.364	0.072	3.24061300577154e-88	Tumor	RBMS3
3.1213346966472e-92	1.89678823257743	0.444	0.119	5.16143905437582e-88	Tumor	F3
5.89266307601321e-91	1.17544833534774	0.539	0.187	9.74410766249544e-87	Tumor	FBF1
9.85535998008384e-91	2.32176653043734	0.398	0.097	1.62968232630666e-86	Tumor	NHSL1
2.76415699053923e-90	2.32386278672449	0.386	0.091	4.57080999955568e-86	Tumor	FLRT2
4.46048236750226e-90	2.21517413724061	0.399	0.099	7.37585364290174e-86	Tumor	NCKAP5
7.07911928829546e-90	1.76440337820348	0.438	0.12	1.17060316551254e-85	Tumor	THBS3
7.74186369313306e-90	2.06306687897028	0.409	0.099	1.28019458029648e-85	Tumor	ACKR3
1.28964964177841e-89	2.66554837266113	0.343	0.063	2.13256464764478e-85	Tumor	ABTB2
1.41338469151414e-89	1.08324275108993	0.642	0.261	2.33717292588778e-85	Tumor	PKD2
9.1419386718129e-89	1.32843008466672	0.502	0.163	1.51171097877098e-84	Tumor	PCMTD2
2.7479920208855e-88	1.33948789886085	0.531	0.187	4.54407960573627e-84	Tumor	PCID2
2.86349355131533e-88	1.7065426859678	0.426	0.114	4.73507293645503e-84	Tumor	BCL6
4.66737454508028e-88	1.53814924530363	0.482	0.161	7.71797054774475e-84	Tumor	ZNF266
1.65400447997428e-87	2.08788330484327	0.392	0.094	2.73506180808548e-83	Tumor	PLSCR4
2.02015184959952e-87	1.83994463465491	0.42	0.114	3.34052309849776e-83	Tumor	DPY19L3
2.63884791835973e-87	2.47972137016902	0.339	0.065	4.36359891779965e-83	Tumor	ZFYVE9
7.60386856636132e-87	2.46429752659568	0.362	0.077	1.25737570613351e-82	Tumor	DYNC2H1
1.67142506470791e-86	1.34990901453716	0.532	0.193	2.763868487001e-82	Tumor	EXT1
1.76832732389964e-86	1.61388318936794	0.455	0.143	2.92410606280045e-82	Tumor	PMM2
7.5379339607865e-86	1.16830905913177	0.586	0.234	1.24647275975566e-81	Tumor	DUS1L
1.18332012096572e-85	3.86043263328994	0.272	0.022	1.95673815202892e-81	Tumor	SLC9A3
1.28797099254748e-85	2.03114664556049	0.402	0.105	2.12978883327652e-81	Tumor	TEN1
1.40644654845905e-85	1.14691566363877	0.651	0.302	2.32570001253188e-81	Tumor	S100A6
1.70535801017719e-85	1.21299261218483	0.521	0.185	2.81998000562899e-81	Tumor	COG3
4.35089409765086e-85	1.3092772946371	0.534	0.2	7.19463847987546e-81	Tumor	TES
1.24531867525349e-84	1.61371948354467	0.459	0.146	2.05925896139917e-80	Tumor	STRADA
1.72263152923479e-84	1.92645005447984	0.409	0.11	2.84854349674265e-80	Tumor	COG1
2.224949103062e-84	1.85899980854709	0.388	0.091	3.67917583682332e-80	Tumor	ABCA5
2.39667524786506e-84	1.17526689527354	0.538	0.187	3.96314218986966e-80	Tumor	CBLB
5.46876473212321e-84	1.53400380875986	0.464	0.154	9.04314936103894e-80	Tumor	ZNF160
1.99268296186161e-83	2.50434476218676	0.338	0.07	3.29510054573436e-79	Tumor	ADAMTS5
2.63848510874678e-83	2.49817298198455	0.352	0.081	4.36299897582368e-79	Tumor	CHRD
2.78231774005492e-83	2.73994904703394	0.333	0.065	4.60084061495481e-79	Tumor	PTPRT
4.62352801452619e-83	1.6653167108386	0.429	0.123	7.64546592482051e-79	Tumor	ULK1
1.24348150337823e-82	1.19513654520659	0.58	0.234	2.05622101398625e-78	Tumor	TRIOBP
1.28558648091691e-82	3.24512779884814	0.285	0.036	2.1258458048442e-78	Tumor	SSC5D
1.33885185355128e-82	2.35498362518173	0.359	0.08	2.2139254250324e-78	Tumor	TPPP3
2.07843499647787e-82	1.28172729401339	0.528	0.201	3.43690011017581e-78	Tumor	GALNS
3.17666608271575e-82	1.85705209902023	0.422	0.118	5.25293503437876e-78	Tumor	CCDC40
8.31378244979209e-82	2.28744363675651	0.334	0.066	1.37476706589762e-77	Tumor	DTX3
8.84232130328907e-82	2.23479480960118	0.363	0.091	1.46216625071188e-77	Tumor	CLMP
1.84196545983349e-81	1.63377512638649	0.375	0.091	3.04587408438066e-77	Tumor	ECE1
4.28368211925287e-81	3.17013624205559	0.286	0.039	7.08349675239655e-77	Tumor	PCOLCE2
4.78498644357222e-81	2.57612134801237	0.338	0.074	7.91245358309103e-77	Tumor	DDR2
6.35955912584334e-81	1.74100090318728	0.436	0.138	1.05161669704946e-76	Tumor	ACOX1
8.55296462720288e-81	2.89007724091067	0.319	0.059	1.41431823075427e-76	Tumor	CRABP2
1.15271906310304e-80	1.46142712612552	0.488	0.172	1.90613624274719e-76	Tumor	DCUN1D3
5.13837681275499e-80	2.29400266247891	0.293	0.039	8.49681989757164e-76	Tumor	SPON2
7.48781708842741e-80	1.53967711571717	0.405	0.118	1.23818543374236e-75	Tumor	MAP1B
2.56854199035797e-79	2.35690661272624	0.359	0.09	4.24734103525594e-75	Tumor	TNFAIP6
2.58526519606445e-79	2.21518420572305	0.346	0.076	4.27499452821218e-75	Tumor	ANTXR1
2.64137185533551e-79	3.31219204010816	0.317	0.059	4.36777249998281e-75	Tumor	IGFBP6
6.28399330820602e-79	2.606700081766	0.325	0.068	1.03912113344495e-74	Tumor	EBF1
6.32148072916306e-79	2.30051933709398	0.352	0.085	1.0453200533744e-74	Tumor	NOVA1
1.20782145955066e-78	1.27257929920564	0.397	0.099	1.99725356551298e-74	Tumor	IGFBP3
2.00070566116207e-78	2.56542814894818	0.319	0.058	3.30836688129759e-74	Tumor	PLEKHM1
2.56806279565956e-78	1.07294184921376	0.573	0.227	4.24654863890264e-74	Tumor	DCAF7
2.83263139204516e-78	2.68723390603362	0.309	0.055	4.68403926988588e-74	Tumor	HOXA9
3.66247839615532e-78	1.08435731364805	0.567	0.237	6.05627427588243e-74	Tumor	LMAN1
4.48661050310034e-78	1.33392932990718	0.44	0.13	7.41905912792672e-74	Tumor	INO80B
1.41158540260688e-77	1.31951190876807	0.503	0.178	2.33419762175074e-73	Tumor	RUFY3
1.1014093938451e-76	1.60228505281947	0.406	0.123	1.82129057366225e-72	Tumor	UGDH
1.45003003207542e-76	2.52319485537999	0.319	0.068	2.39776966103991e-72	Tumor	BMERB1
1.89348904787759e-76	1.11213951186045	0.561	0.239	3.13107348957038e-72	Tumor	ITGB5
1.99676034301421e-76	2.13539510902892	0.348	0.087	3.3018429032083e-72	Tumor	GABRE
2.6827449029826e-76	1.95381986631635	0.35	0.081	4.43618697157202e-72	Tumor	SOBP
4.53112866796232e-76	2.03360409054384	0.363	0.095	7.49267436534249e-72	Tumor	AASS
6.48197580607658e-76	2.10527666842632	0.336	0.074	1.07185951929282e-71	Tumor	PALM
7.41349858888378e-76	2.57296715884913	0.323	0.068	1.22589612665782e-71	Tumor	PCSK5
2.49057349267038e-75	2.86279481160183	0.287	0.048	4.11841232747974e-71	Tumor	SLC25A27
2.96490414149385e-75	2.0605364339479	0.362	0.095	4.90276548837423e-71	Tumor	PCDH7
3.26714871781952e-75	1.54518697337233	0.407	0.125	5.40255711978636e-71	Tumor	SF3A2
2.10605425142248e-74	2.12779396468441	0.329	0.075	3.48257131015221e-70	Tumor	TRO
6.41419778498853e-74	1.2178893276444	0.423	0.133	1.0606517457257e-69	Tumor	HSPG2
7.60061967696964e-74	2.00835138824212	0.324	0.078	1.2568384697837e-69	Tumor	TUBG2
1.17809556187328e-73	1.08359901543355	0.545	0.222	1.94809882111365e-69	Tumor	CCDC47
2.50889513898229e-73	2.28697055021018	0.317	0.072	4.14870900182111e-69	Tumor	ZNF521
6.81443293601576e-73	1.7617140665613	0.372	0.101	1.12683463029957e-68	Tumor	THNSL2
6.99504806336943e-73	1.6443449986006	0.382	0.11	1.15670114775877e-68	Tumor	MFSD11
1.09595853977546e-72	1.31295768952633	0.441	0.145	1.8122770413727e-68	Tumor	VGLL3
1.10402036789698e-72	1.22448231762642	0.508	0.2	1.82560808035445e-68	Tumor	SCPEP1
1.22363331844414e-72	1.37770194713401	0.413	0.132	2.02340005537924e-68	Tumor	UBE2O
1.90484912213815e-72	3.31731446278751	0.253	0.029	3.14985850836764e-68	Tumor	HOXC4
2.04055478421093e-72	1.49502127780009	0.428	0.143	3.3742613911712e-68	Tumor	KDSR
2.10280024333396e-72	1.41696306477786	0.406	0.124	3.47719048237703e-68	Tumor	ATP8B2
5.68840511097219e-72	1.74237434771841	0.369	0.107	9.40634669150361e-68	Tumor	GALNT16
1.01493979739662e-71	2.31938773147031	0.323	0.079	1.67830444897505e-67	Tumor	GALNT17
1.65390016899736e-71	2.27573242320301	0.321	0.076	2.73488931945403e-67	Tumor	SMARCA1
1.89160325719742e-71	1.17178246361673	0.52	0.206	3.12795514610166e-67	Tumor	STAU1
1.94498638791005e-71	2.25400074131115	0.341	0.087	3.21622949104806e-67	Tumor	SRPX
2.33860512679036e-71	1.92183515442293	0.348	0.093	3.86711743766054e-67	Tumor	OSMR
2.43528634621678e-71	1.74506076411197	0.365	0.104	4.02698950210406e-67	Tumor	ENDOV
2.95739555253173e-71	1.25449757327398	0.461	0.171	4.89034928566647e-67	Tumor	SLC12A4
3.54272873134703e-71	2.46019287512053	0.309	0.067	5.85825623015545e-67	Tumor	CERCAM
8.41722706329567e-71	2.83447294759218	0.297	0.061	1.39187266718657e-66	Tumor	OSR2
1.2571325585846e-70	1.23494895458107	0.494	0.19	2.07879439887549e-66	Tumor	P4HB
1.39984781963119e-70	1.42904474062847	0.38	0.112	2.31478835454214e-66	Tumor	ITPR3
1.50337352094941e-70	2.04036641586287	0.353	0.098	2.48597845424194e-66	Tumor	TWIST2
2.02481012317358e-70	1.68889581712335	0.384	0.114	3.34822601967984e-66	Tumor	CDK14
8.04988084515512e-70	2.00474047293563	0.336	0.085	1.33112829655485e-65	Tumor	RGMA
8.5198655870425e-70	1.46648308659538	0.412	0.133	1.40884497347335e-65	Tumor	ABL1
2.35957794253851e-69	1.31310588285364	0.46	0.172	3.90179808578168e-65	Tumor	CD276
4.04400767587195e-69	1.60219705540718	0.383	0.118	6.68717109282185e-65	Tumor	WDR45B
4.84567155179712e-69	1.17658209648333	0.507	0.213	8.01280247805172e-65	Tumor	SHPRH
7.112424766707e-69	1.22877341865237	0.462	0.175	1.17611055942267e-64	Tumor	MAFK
1.16401566221932e-68	1.50970946563314	0.405	0.133	1.92481629904587e-64	Tumor	LOXL2
1.78588489806131e-68	2.04691761474044	0.344	0.097	2.95313926743418e-64	Tumor	SGCE
1.91332811859779e-68	1.89780840185814	0.306	0.07	3.16387937691331e-64	Tumor	CD24
2.30674789961732e-68	2.24850884509266	0.305	0.072	3.8144383268072e-64	Tumor	SPSB1
2.32506859459168e-68	2.65046056933651	0.28	0.055	3.8447334280168e-64	Tumor	CTTN
3.25403961917908e-68	1.26803357268936	0.412	0.138	5.38087991427452e-64	Tumor	ZNF507
3.53985860038708e-68	1.75266414356582	0.359	0.105	5.85351018160008e-64	Tumor	SLC37A3
3.70889302063941e-68	1.17977758503008	0.492	0.192	6.13302549892932e-64	Tumor	DVL3
6.17412446236495e-68	1.01478698597153	0.529	0.222	1.02095322109667e-63	Tumor	CLCC1
6.4456253426684e-68	1.40355165219251	0.4	0.125	1.06584860666365e-63	Tumor	ACAD11
8.90062954854975e-68	1.40288648498962	0.428	0.153	1.47180810214819e-63	Tumor	PRPF31
1.14647639688664e-67	2.34616595665769	0.316	0.083	1.89581336989175e-63	Tumor	NOTCH3
1.36336330993442e-67	1.65574698061021	0.366	0.113	2.25445756930756e-63	Tumor	FTSJ3
1.82256590243066e-67	1.09562682397351	0.485	0.193	3.01379497625935e-63	Tumor	AUTS2
7.51025625434203e-67	2.05040912796577	0.316	0.08	1.241895974218e-62	Tumor	NFIX
9.40630413096378e-67	1.59853595005074	0.371	0.111	1.55542645109617e-62	Tumor	ACOX3
9.83361053917363e-67	2.09753165646047	0.324	0.085	1.62608583875775e-62	Tumor	RBPMS
1.01634036164859e-66	1.81395201198491	0.329	0.087	1.6806204220221e-62	Tumor	ANPEP
1.68793672793234e-66	1.33123176541276	0.408	0.133	2.79117217330892e-62	Tumor	PFN2
1.7185874012362e-66	2.37338319400255	0.296	0.066	2.84185612668418e-62	Tumor	BMP7
2.04972360179475e-66	2.23273171112133	0.291	0.062	3.38942294792779e-62	Tumor	SMIM14
2.13838346198528e-66	2.08685696660423	0.314	0.076	3.53603089273886e-62	Tumor	SH3PXD2B
2.37223705308571e-66	1.58497535640561	0.36	0.107	3.92273119098252e-62	Tumor	CAVIN1
2.49685713653185e-66	2.14846869414572	0.317	0.081	4.12880296096907e-62	Tumor	HSPA12B
3.77742550209434e-66	2.51167828180362	0.28	0.055	6.24635081026321e-62	Tumor	AGT
6.42728536584122e-66	1.3462809384357	0.402	0.132	1.0628159080955e-61	Tumor	EMILIN1
7.35361033535906e-66	1.08118356160654	0.541	0.237	1.21599300505497e-61	Tumor	SRRM1
8.21349768309825e-66	1.67064202825791	0.461	0.183	1.35818397687713e-61	Tumor	ARHGAP27
1.24005363971353e-65	1.88237361385488	0.314	0.077	2.0505526986303e-61	Tumor	OGFOD3
2.11367456994047e-65	2.33631731320943	0.287	0.064	3.49517226885356e-61	Tumor	FAT4
2.39365153370127e-65	1.36788251551424	0.406	0.137	3.95814217612843e-61	Tumor	GTF3C1
3.35965863153791e-65	1.05688522296767	0.509	0.215	5.55553151311108e-61	Tumor	FLCN
3.57777278412737e-65	2.02142884015117	0.311	0.072	5.91620507583301e-61	Tumor	JAG1
3.62573451013352e-65	1.49360938596488	0.395	0.13	5.99551458595678e-61	Tumor	ARHGAP1
4.08154997385169e-65	1.87949479723021	0.318	0.083	6.74925103676115e-61	Tumor	MOK
6.89129762341243e-65	1.09291119527338	0.493	0.202	1.13954497500748e-60	Tumor	CEP295NL
1.28576476281351e-64	2.13567892009587	0.304	0.072	2.12614061178842e-60	Tumor	PCDH18
2.15089212173016e-64	1.80415326627414	0.334	0.095	3.556715212493e-60	Tumor	S100A16
3.78610102791218e-64	1.13357473547664	0.457	0.175	6.26069665975558e-60	Tumor	PRPSAP1
4.15443978351115e-64	1.79144262725174	0.29	0.063	6.86978162601403e-60	Tumor	PRKN
4.59452423254329e-64	2.52184601077161	0.283	0.062	7.59750527093359e-60	Tumor	ROR1
9.78443882725469e-64	1.65246307760143	0.382	0.126	1.61795480447484e-59	Tumor	FKBP9
1.13696224965404e-63	1.27505548935281	0.422	0.152	1.88008077602792e-59	Tumor	SYNGAP1
1.25611436429266e-63	2.09106239062232	0.307	0.077	2.07711071279434e-59	Tumor	LAMA2
1.85954571351998e-63	1.18008671547654	0.432	0.159	3.07494479187665e-59	Tumor	RHOC
3.14124571173974e-63	2.45213687330938	0.271	0.056	5.19436390893283e-59	Tumor	EBF3
9.71444438680211e-63	1.45617990583137	0.391	0.133	1.6063805238016e-58	Tumor	FBXL12
9.92688453608905e-63	2.59206016648036	0.287	0.065	1.64150962688769e-58	Tumor	BOC
1.14889744488153e-62	2.37501037048683	0.271	0.058	1.8998168148561e-58	Tumor	NT5E
2.03473566295125e-62	1.20656275851304	0.409	0.146	3.36463889225619e-58	Tumor	ZBTB20
2.47016185543418e-62	2.36534357775137	0.274	0.06	4.08465964414597e-58	Tumor	LRIG3
2.65067356093458e-62	1.52791596493768	0.382	0.13	4.38315380036142e-58	Tumor	WEE1
1.14187531390661e-61	1.01374275598288	0.483	0.193	1.88820501907597e-57	Tumor	ENTPD4
1.17503522925384e-61	1.89265162050627	0.319	0.089	1.94303825509416e-57	Tumor	PKDCC
1.73083729352689e-61	1.28202621342655	0.398	0.137	2.86211254857607e-57	Tumor	ZSCAN30
2.41526134382724e-61	1.93101813105391	0.304	0.08	3.99387615815272e-57	Tumor	GPRC5B
2.59697075066595e-61	1.34093572606255	0.406	0.146	4.29435083330121e-57	Tumor	MAP3K4
2.86416204655527e-61	1.36859129768937	0.371	0.124	4.7361783601838e-57	Tumor	MYL9
3.98465820454294e-61	1.87077951397326	0.351	0.114	6.58903080703221e-57	Tumor	SVEP1
3.99053636493968e-61	1.23747762526778	0.437	0.172	6.59875093306426e-57	Tumor	LIMA1
7.53220134651572e-61	1.34479270197402	0.301	0.074	1.24552481465984e-56	Tumor	PCNX2
8.01868924691809e-61	2.115481999243	0.315	0.088	1.32597045387038e-56	Tumor	MTCL1
1.08025127952618e-60	1.19651330185719	0.43	0.16	1.78630351582449e-56	Tumor	SAP30BP
1.35373894851767e-60	1.08919070967278	0.406	0.139	2.23854272526883e-56	Tumor	ELP2
1.46897878613031e-60	2.59882928692009	0.26	0.052	2.42910332074508e-56	Tumor	ZFHX4
1.94161533798947e-60	1.07787568116392	0.502	0.22	3.21065512289938e-56	Tumor	ABCG1
2.50326224920639e-60	2.54063551381569	0.256	0.052	4.13939445528768e-56	Tumor	ASAP3
6.58684180012785e-60	1.76556597175283	0.313	0.085	1.08920016006914e-55	Tumor	ERRFI1
7.09394136396117e-60	1.11793487826826	0.431	0.162	1.17305414394462e-55	Tumor	DOCK1
1.03488318018487e-59	2.11856069319328	0.294	0.078	1.7112828267537e-55	Tumor	KIF7
1.40219354071784e-59	1.09250002270829	0.45	0.177	2.31866723893103e-55	Tumor	SRSF11
1.41912738361597e-59	1.72396845770969	0.33	0.098	2.34666904154737e-55	Tumor	DYNC2LI1
1.46693621252284e-59	2.57691425917618	0.272	0.059	2.42572572102777e-55	Tumor	EDIL3
2.16966070122239e-59	2.26869435181029	0.282	0.068	3.58775093554134e-55	Tumor	CTSK
3.7812289110909e-59	2.33983467788876	0.279	0.067	6.25264012737992e-55	Tumor	FIBIN
4.23858059675229e-59	2.20250022532872	0.277	0.06	7.00891687478959e-55	Tumor	CDK3
4.62686237684536e-59	1.54132802993836	0.332	0.095	7.65097962635149e-55	Tumor	SNAPC4
8.40469234251307e-59	1.38134506275107	0.4	0.148	1.38979992575796e-54	Tumor	AGAP1
1.02806784852855e-58	1.88040723929144	0.311	0.087	1.70001299432682e-54	Tumor	S1PR2
1.09864660963817e-58	1.73025028624673	0.297	0.078	1.81672203369768e-54	Tumor	EHD2
2.83696167821152e-58	1.52039832608529	0.337	0.108	4.69119983109057e-54	Tumor	THOC5
3.27187410242407e-58	1.26826581363748	0.355	0.116	5.41037101576844e-54	Tumor	GPS1
3.273464797754e-58	1.07695096547657	0.442	0.177	5.41300138956601e-54	Tumor	CRAMP1
3.83390373228209e-58	1.77669863844257	0.306	0.084	6.33974321170166e-54	Tumor	NPR1
5.82553194384751e-58	1.9739634060588	0.284	0.072	9.63309962234624e-54	Tumor	GPX3
8.03171027687103e-58	1.81511032660615	0.316	0.092	1.32812361138339e-53	Tumor	RBFOX2
9.17520840414766e-58	2.33407504468345	0.261	0.059	1.51721246170986e-53	Tumor	SLIT2
1.1151136822344e-57	1.05939703973739	0.379	0.13	1.8439519849428e-53	Tumor	MBTD1
1.30073548268499e-57	1.10109868349531	0.447	0.183	2.1508961941679e-53	Tumor	ANXA4
1.42086790957245e-57	1.28385208956777	0.384	0.139	2.34954717526901e-53	Tumor	AKAP12
2.27178663580048e-57	2.09069400204504	0.269	0.059	3.75662638095967e-53	Tumor	CYB561
2.57295647990359e-57	1.47951357746925	0.335	0.105	4.25464083516858e-53	Tumor	DMPK
2.66051548651064e-57	2.43787668146447	0.262	0.06	4.399428408494e-53	Tumor	SLC2A10
5.18001394340926e-57	1.59351734477467	0.302	0.08	8.56567105682155e-53	Tumor	EGFL8
6.40312293549611e-57	2.01247439642927	0.26	0.057	1.05882040861364e-52	Tumor	CASTOR3
1.45475803846292e-56	1.79819029370471	0.287	0.072	2.40558789240228e-52	Tumor	TNS2
1.69904275032971e-56	2.39527962225941	0.263	0.058	2.80953709194521e-52	Tumor	PCSK6
1.82926658828574e-56	1.54696607065725	0.342	0.114	3.0248752303893e-52	Tumor	ARHGAP21
2.52956642401776e-56	2.3557745800431	0.273	0.067	4.18289103875577e-52	Tumor	SRPX2
4.19536513067649e-56	2.44795951674948	0.253	0.053	6.93745578008665e-52	Tumor	FLNC
7.14434687497235e-56	2.43323219706763	0.265	0.062	1.18138919924543e-51	Tumor	NEXN
8.70285847752727e-56	1.95522557575859	0.276	0.072	1.43910467784391e-51	Tumor	APBB2
8.78209030773716e-56	1.1952013191112	0.352	0.114	1.45220645328742e-51	Tumor	COG7
1.09343339878485e-55	1.88863236634219	0.287	0.073	1.80810146823063e-51	Tumor	ZNF436
1.13132548155312e-55	2.02692908401663	0.276	0.072	1.87075981629623e-51	Tumor	ADGRA3
1.8784861127598e-55	2.34693381436462	0.262	0.061	3.1062646360596e-51	Tumor	LTBP1
1.94585017508004e-55	1.2068940735199	0.388	0.142	3.21765784951235e-51	Tumor	SEC63
2.687571362361e-55	2.22007867636734	0.271	0.071	4.44416800480015e-51	Tumor	PLOD2
3.15954262643387e-55	1.91434376228609	0.301	0.089	5.22461968707105e-51	Tumor	CTHRC1
3.73884997928346e-55	1.73645406864506	0.289	0.073	6.18256232574313e-51	Tumor	SNX33
4.67820482846184e-55	1.57894272092163	0.314	0.095	7.7358795043445e-51	Tumor	MDK
1.04582320854099e-54	1.3802609477134	0.359	0.128	1.72937325764338e-50	Tumor	PKD1
1.59293919249939e-54	1.15920494521796	0.391	0.147	2.634084248717e-50	Tumor	AFAP1
2.12576538438885e-54	1.5672207114096	0.32	0.097	3.51516563962541e-50	Tumor	ADGRL2
3.38430019033396e-54	1.42950964396078	0.306	0.087	5.59627879473624e-50	Tumor	ATG13
4.30628618314914e-54	1.09189632564878	0.392	0.147	7.12087483245542e-50	Tumor	IRGQ
5.36402214872392e-54	1.22363596548251	0.366	0.13	8.86994702512987e-50	Tumor	PRRT2
1.05462056064621e-53	2.24603804669174	0.254	0.059	1.74392055908457e-49	Tumor	HAS1
1.26022875835536e-53	1.83124575350375	0.274	0.072	2.08391427481643e-49	Tumor	PLEKHG4
1.26102424850783e-53	1.28357885677775	0.311	0.085	2.08522969733255e-49	Tumor	HEXD
1.53806719512988e-53	1.23364949312474	0.361	0.126	2.54334791386678e-49	Tumor	PWWP3A
1.83606038810832e-53	1.92198127969146	0.307	0.095	3.03610945777591e-49	Tumor	BGN
2.94136006900822e-53	1.31050889350774	0.303	0.081	4.86383301011199e-49	Tumor	BBS9
3.55178662860724e-53	1.38259947621836	0.323	0.102	5.87323436906493e-49	Tumor	WBP2
4.05712119827811e-53	1.54916608647283	0.353	0.126	6.70885561347268e-49	Tumor	HS6ST1
5.65537550708546e-53	1.76986048266162	0.319	0.105	9.35172893851652e-49	Tumor	NBL1
5.92220951213914e-53	1.04845855218224	0.385	0.144	9.79296564927328e-49	Tumor	CTSA
7.27118589074476e-53	1.51903822094317	0.27	0.066	1.20236329889355e-48	Tumor	PLA2G6
7.35578513245043e-53	1.06517241293116	0.399	0.153	1.216352629502e-48	Tumor	PLRG1
9.37656615953115e-53	1.82463761106268	0.308	0.095	1.55050898014007e-48	Tumor	EGFR
3.5709071023637e-52	1.80339786386862	0.304	0.097	5.90485198446861e-48	Tumor	BAG2
5.34869272576723e-52	1.21758795736622	0.38	0.143	8.8445982913287e-48	Tumor	CDC42BPB
7.21973065358238e-52	1.22150799994193	0.348	0.123	1.19385466087638e-47	Tumor	SETD7
1.47592061293279e-51	1.32870605910224	0.342	0.117	2.44058232554565e-47	Tumor	FPGT
1.54058637109365e-51	1.3617670036624	0.347	0.125	2.54751362324046e-47	Tumor	PDCD5
2.1004945964367e-51	1.20963978904297	0.346	0.12	3.47337786466772e-47	Tumor	LAS1L
2.17304451868192e-51	1.7135411095523	0.303	0.093	3.59334641609242e-47	Tumor	KIRREL1
2.59489886691338e-51	2.11061560539059	0.258	0.066	4.29092476632796e-47	Tumor	THY1
2.86115587104034e-51	1.31433010423559	0.346	0.124	4.7312073483523e-47	Tumor	ADAMTS2
3.02255001006041e-51	2.16489272307299	0.27	0.073	4.99808869663589e-47	Tumor	TCEA3
3.20684909203996e-51	1.38757469710775	0.291	0.08	5.30284565859728e-47	Tumor	CRY2
3.46472530089222e-51	1.28666911872876	0.345	0.122	5.72926975755538e-47	Tumor	LAPTM4A
4.35813661406724e-51	1.65122557727124	0.284	0.083	7.20661470502159e-47	Tumor	IFT172
5.29818220564101e-51	1.32180229842709	0.344	0.12	8.76107409524797e-47	Tumor	RBFA
5.71631408849808e-51	1.26894954018474	0.297	0.09	9.45249697674042e-47	Tumor	ENO2
9.80638883055914e-51	1.36021814750426	0.296	0.089	1.62158445702126e-46	Tumor	DPH7
1.20366409667909e-50	1.91803485416617	0.276	0.081	1.99037895026854e-46	Tumor	FGF2
1.95458912685042e-50	1.94514639861691	0.276	0.078	3.23210858015985e-46	Tumor	HIC1
2.01291351768808e-50	1.19791049973633	0.373	0.145	3.32855379284901e-46	Tumor	RTEL1
2.5958939399619e-50	2.33428271522359	0.251	0.062	4.29257021912099e-46	Tumor	COL5A3
3.88492550670534e-50	1.68470379531634	0.275	0.081	6.42411281788795e-46	Tumor	EVC2
5.93808024856238e-50	1.14938187735208	0.379	0.145	9.81920949902275e-46	Tumor	WDR83OS
6.14057000406055e-50	1.09082198454178	0.372	0.144	1.01540465587145e-45	Tumor	GPALPP1
6.14254025954192e-50	1.5517856517197	0.31	0.101	1.01573045731785e-45	Tumor	BAHCC1
7.23473365449578e-50	1.44419522511181	0.323	0.11	1.19633555710742e-45	Tumor	FASN
7.45542149128209e-50	1.46702709558441	0.334	0.114	1.23282849779841e-45	Tumor	TANC2
9.67982613801429e-50	1.91814148692368	0.276	0.079	1.60065605018204e-45	Tumor	HTRA1
1.02796379669844e-49	1.1743974648483	0.38	0.148	1.69984093422053e-45	Tumor	ARFGEF2
1.06891192225536e-49	2.04359173534034	0.258	0.07	1.76755275464147e-45	Tumor	FNDC1
1.23828938785964e-49	1.6619596754775	0.27	0.076	2.0476353317647e-45	Tumor	TMEM184B
1.26958578881471e-49	1.74955666855023	0.258	0.07	2.099387060384e-45	Tumor	CSF1
1.31094356611906e-49	1.34659441595987	0.306	0.097	2.16777628093448e-45	Tumor	PPAN
1.65197864040594e-49	1.83582057598759	0.273	0.078	2.73171187977526e-45	Tumor	EFCAB13
2.26473554478314e-49	1.16941276750828	0.333	0.11	3.7449666968534e-45	Tumor	QTRT1
2.79501092973918e-49	1.68053801965496	0.278	0.082	4.62183007341671e-45	Tumor	PCDHGC3
2.85487517951115e-49	1.16346270790869	0.358	0.137	4.72082159683964e-45	Tumor	KANSL3
2.96839430747064e-49	1.47418841916087	0.296	0.092	4.90853682683345e-45	Tumor	TTC28
3.58298094443792e-49	1.23070171596315	0.331	0.119	5.92481728972255e-45	Tumor	NAV1
8.31324309369361e-49	2.16211580291786	0.279	0.088	1.37467787797317e-44	Tumor	DPT
1.19512704239875e-48	1.3581818691708	0.315	0.104	1.97626207731057e-44	Tumor	IFT80
1.88568166749381e-48	1.2747839229158	0.307	0.103	3.11816320536777e-44	Tumor	EXT2
2.54096473366384e-48	1.59254877588857	0.285	0.087	4.20173928358653e-44	Tumor	AHI1
2.61531557609015e-48	1.73367380579136	0.288	0.091	4.32468583662268e-44	Tumor	FERMT2
3.18950656818352e-48	1.29697300588014	0.294	0.091	5.27416806114826e-44	Tumor	ZEB1
3.64424305789471e-48	1.52439668738368	0.294	0.095	6.02612032053469e-44	Tumor	NT5C3B
4.09649749922544e-48	1.80652389077948	0.265	0.078	6.77396826471919e-44	Tumor	CDR2L
4.77630270970013e-48	1.77573759274887	0.271	0.081	7.89809416076014e-44	Tumor	FAM180A
1.46451603041006e-47	1.32440781252672	0.507	0.255	2.42172370788608e-43	Tumor	NR4A1
1.8438396478433e-47	1.06570474686995	0.323	0.112	3.04897324167369e-43	Tumor	TNRC6C
2.28912590476405e-47	1.25829678461309	0.342	0.13	3.78529859611783e-43	Tumor	FAM126A
2.39501578823182e-47	1.95163439306312	0.255	0.07	3.96039810742014e-43	Tumor	PTK7
4.31570281275148e-47	1.38199757698422	0.292	0.093	7.13644617116585e-43	Tumor	CCDC57
4.52305832932257e-47	1.31250854051746	0.312	0.105	7.4793292533678e-43	Tumor	EIF2B3
1.04085824467787e-46	1.33605754735431	0.314	0.11	1.72116319339932e-42	Tumor	SCCPDH
1.7287052263441e-46	1.93972183780347	0.256	0.071	2.8585869622826e-42	Tumor	FAP
2.07007089276225e-46	1.67436755133617	0.272	0.079	3.42306922827165e-42	Tumor	SVIL
2.7221201941154e-46	1.1203111741284	0.365	0.142	4.50129795298923e-42	Tumor	GOLGA2
7.2658630154719e-46	1.02117346935222	0.36	0.142	1.20148310823843e-41	Tumor	CLASP1
7.56573826873299e-46	1.75594629212625	0.257	0.072	1.25107048011769e-41	Tumor	LIMCH1
8.8862141861132e-46	1.68715392974902	0.266	0.078	1.46942437781568e-41	Tumor	DHX40
1.17161906018237e-45	1.52168480725662	0.259	0.074	1.93738927791756e-41	Tumor	TRAP1
1.91098483910494e-45	1.42651421651013	0.252	0.07	3.16000452994394e-41	Tumor	CTSO
1.97639192428578e-45	1.19024194330582	0.327	0.118	3.26816168599896e-41	Tumor	WDR13
2.84885509212517e-45	1.46481999179805	0.263	0.072	4.71086678033818e-41	Tumor	VAT1
5.10029715264369e-45	1.85054722391069	0.256	0.078	8.4338513716116e-41	Tumor	CDH11
8.47379964435431e-45	1.46703825746917	0.288	0.095	1.40122750919043e-40	Tumor	TEK
9.12110282381971e-45	1.65379822801861	0.253	0.073	1.50826556294683e-40	Tumor	SULF2
9.31815140158543e-45	1.29324980537351	0.291	0.1	1.54084951576617e-40	Tumor	ZNF532
1.25835180175791e-44	1.38183314592644	0.27	0.085	2.08081053938689e-40	Tumor	WBP1
5.11743252560892e-44	1.31972528995522	0.27	0.084	8.4621864243469e-40	Tumor	AGAP3
5.86090539303089e-44	1.38069491381928	0.286	0.093	9.69159315791588e-40	Tumor	PDCL3
6.46449169197252e-44	1.40447175051062	0.304	0.109	1.06896834618458e-39	Tumor	MAST4
7.01347634524979e-44	1.10254571992885	0.321	0.122	1.15974844845051e-39	Tumor	VASH1
1.1268189185401e-43	1.64747542701418	0.259	0.074	1.86330776369791e-39	Tumor	TP53I3
1.53252997799926e-43	1.15134432144688	0.327	0.122	2.53419157161957e-39	Tumor	PIGT
1.78628448676178e-43	1.48563562210158	0.311	0.118	2.95380002730928e-39	Tumor	ADAM12
1.91838250496169e-43	1.02473741126113	0.316	0.118	3.17223731020464e-39	Tumor	TRERF1
1.92907693245908e-43	1.11222112812735	0.266	0.081	3.18992161551433e-39	Tumor	SLC26A11
5.67530096135244e-43	1.70937681572065	0.272	0.091	9.38467766969239e-39	Tumor	SPHK1
6.3151773093621e-43	1.34482244131584	0.283	0.095	1.04427771987612e-38	Tumor	BEX3
6.42264931905704e-43	1.55032397175699	0.263	0.081	1.06204929139927e-38	Tumor	SLC39A13
7.29695134634554e-43	1.24697841213797	0.349	0.144	1.2066238746317e-38	Tumor	SHCBP1
7.49411038640926e-43	1.10089693249193	0.362	0.149	1.23922609349664e-38	Tumor	SLC27A3
9.23975503724274e-43	1.41156706402111	0.273	0.088	1.52788589295846e-38	Tumor	SKIL
2.59524377294851e-42	1.22604954945288	0.277	0.091	4.29149510294766e-38	Tumor	TRAM2
2.76284759862095e-42	1.03924627542831	0.329	0.127	4.5686447890796e-38	Tumor	RNF103
3.95043400559721e-42	1.53140427456044	0.269	0.089	6.53243767165555e-38	Tumor	CKAP4
7.89822446240285e-42	1.08171971071475	0.332	0.131	1.30605039710294e-37	Tumor	CPLANE1
7.96987201880315e-42	1.19310172875098	0.295	0.106	1.31789803702929e-37	Tumor	NFIB
8.58237951429616e-42	1.05135991259629	0.283	0.094	1.41918227648401e-37	Tumor	NT5C
1.27633484716914e-41	1.29386001607879	0.251	0.075	2.11054730327889e-37	Tumor	LIMS2
1.40528213361066e-41	1.19488612739373	0.272	0.089	2.32377453613859e-37	Tumor	ELP1
1.50369653112984e-41	1.02259537958201	0.311	0.107	2.48651258387631e-37	Tumor	NCKAP5L
1.74043721535608e-41	1.39389635100661	0.287	0.101	2.87798697931281e-37	Tumor	SASH1
2.17384843342928e-41	1.75259097025914	0.256	0.08	3.59467576951866e-37	Tumor	COL14A1
2.33171488069165e-41	1.18943463735562	0.33	0.13	3.85572372671171e-37	Tumor	TMEM189
2.71765437728041e-41	1.17922135884794	0.264	0.085	4.49391327827088e-37	Tumor	ARL16
5.53136521980844e-41	1.27170669596819	0.275	0.093	9.14666552747523e-37	Tumor	CD151
7.08687951704245e-41	1.05833283199941	0.265	0.085	1.17188639693814e-36	Tumor	ALDH3A2
1.15380620467747e-40	1.1592664708074	0.317	0.124	1.90793394005466e-36	Tumor	CHMP6
1.64371197078123e-40	1.05347031961303	0.308	0.113	2.71804211488384e-36	Tumor	DMAP1
2.02776686179934e-40	1.05457135882857	0.327	0.13	3.35311528267139e-36	Tumor	TCF7L2
4.11571700162036e-40	1.32844429620483	0.268	0.087	6.80574963387942e-36	Tumor	SLC39A7
5.40685931044949e-40	1.07841186426939	0.309	0.116	8.94078255575928e-36	Tumor	TULP4
6.06535055092025e-40	1.31850297940013	0.295	0.111	1.00296636710017e-35	Tumor	ASAP2
1.73125150728396e-39	1.13442425754052	0.306	0.117	2.86279749244475e-35	Tumor	TFPT
2.31112846146799e-39	1.38638869596577	0.256	0.085	3.82168202388347e-35	Tumor	TRIM65
6.30958849321065e-39	1.31838560321083	0.306	0.12	1.04335355323731e-34	Tumor	LOXL1
9.86140969534974e-39	1.26323157844154	0.278	0.099	1.63068270722303e-34	Tumor	OCIAD1
1.2451343361435e-38	1.58501457933671	0.25	0.084	2.05895413824688e-34	Tumor	GLI2
1.55117891044801e-38	1.50559401690055	0.302	0.122	2.56502944631684e-34	Tumor	POSTN
2.01391245094343e-38	1.04821829675707	0.264	0.089	3.33020562888005e-34	Tumor	RFNG
2.73671014776469e-38	1.10502106163617	0.286	0.104	4.52542390034369e-34	Tumor	ZCCHC24
3.03116054297802e-38	1.3150191054109	0.251	0.08	5.01232707386846e-34	Tumor	POLR3E
3.17657894986747e-38	1.05617961716665	0.29	0.106	5.25279095150085e-34	Tumor	BNC2
3.71596203598241e-38	1.05206653234051	0.294	0.11	6.14471482270052e-34	Tumor	PLXNC1
3.79461512142696e-38	1.39046331410838	0.284	0.11	6.27477556479162e-34	Tumor	IFT81
4.70477081700352e-38	1.045792852772	0.298	0.113	7.77980902299702e-34	Tumor	RAE1
6.16184352694866e-38	1.22483419509411	0.297	0.12	1.01892244561623e-33	Tumor	ATP13A3
1.37718521638227e-37	1.08443957858326	0.276	0.095	2.27731347380973e-33	Tumor	AKAP1
1.47826463712791e-37	1.17662148828709	0.295	0.118	2.44445840395471e-33	Tumor	SERPINE1
1.67740393521182e-37	1.12936707519187	0.308	0.125	2.77375514726627e-33	Tumor	SEPTIN8
2.27752389462047e-37	1.31620326764035	0.26	0.091	3.76611351214441e-33	Tumor	CLDN15
3.37737100143209e-37	1.04057626651242	0.325	0.137	5.5848206879681e-33	Tumor	TAX1BP3
3.71041570114725e-37	1.05007652424091	0.28	0.105	6.1355434034171e-33	Tumor	ZNF512B
6.6606932461363e-37	1.23413219027881	0.254	0.082	1.1014122351811e-32	Tumor	GRK5
7.72066825689675e-37	1.14952269233795	0.278	0.105	1.27668970296045e-32	Tumor	KCTD2
1.23587716058346e-36	1.32181618040797	0.288	0.115	2.0436464727408e-32	Tumor	SEPTIN5
1.75616884293298e-36	1.19134467401288	0.263	0.092	2.90400079867398e-32	Tumor	SCRN1
1.87088779997687e-36	1.34550294558171	0.27	0.101	3.09370006604175e-32	Tumor	CCDC137
2.03647227034254e-36	1.32876653154022	0.268	0.1	3.36751054623843e-32	Tumor	PRDM5
5.01550790780036e-36	1.22113935948976	0.263	0.097	8.29364387633867e-32	Tumor	TEX2
7.01580596420467e-36	1.14158677326889	0.271	0.104	1.16013367424088e-31	Tumor	ZNF426
1.04362980223657e-35	1.27677108570311	0.256	0.089	1.72574624097839e-31	Tumor	UROD
2.6847082995036e-35	1.19684289279607	0.255	0.093	4.43943364405916e-31	Tumor	FAAP100
2.96491110037896e-35	1.46675240908707	0.253	0.092	4.90277699558665e-31	Tumor	METTL15
5.80163216395715e-35	1.40408602673428	0.258	0.096	9.59357894631954e-31	Tumor	SPAG16
3.11503872248746e-34	1.07512791534263	0.258	0.095	5.15102803150527e-30	Tumor	SMARCE1
4.41282731721106e-34	1.19925506209188	0.276	0.112	7.29705125174021e-30	Tumor	PHGDH
4.86133861964806e-34	1.02824817690331	0.273	0.11	8.03870954145003e-30	Tumor	MED24
6.41206162844386e-34	1.01278665020982	0.261	0.095	1.06029851087948e-29	Tumor	ZNF44
7.75896728083346e-33	1.19123554616976	0.259	0.103	1.28302282955862e-28	Tumor	PLXNA1
9.64728676366619e-33	1.14555479830534	0.273	0.11	1.59527533923984e-28	Tumor	TRIM47
1.47601059001485e-32	1.30429969132311	0.254	0.097	2.44073111164855e-28	Tumor	ARFIP1
1.60314539239477e-32	1.0738177083893	0.29	0.119	2.65096122086399e-28	Tumor	DCUN1D2
1.69477562428406e-32	1.2130788843406	0.252	0.095	2.80248097231613e-28	Tumor	UBTD2
4.04801211853952e-32	1.01057146205464	0.269	0.105	6.69379283921695e-28	Tumor	DLST
1.29279642125408e-31	1.0080289715852	0.275	0.11	2.13776816218574e-27	Tumor	UPF3A
6.15714636151607e-30	1.07426181744198	0.27	0.116	1.0181457223403e-25	Tumor	NES
8.82532171098888e-30	1.00737038837837	0.288	0.129	1.45935519812912e-25	Tumor	TLNRD1
1.70948426092929e-29	1.0429495846565	0.25	0.098	2.82680317387267e-25	Tumor	SMG9
7.3350345180746e-29	1.02383150860956	0.366	0.187	1.21292130790882e-24	Tumor	GBP1
0	8.83194329135331	0.98	0.008	0	Myeloid	CD163
0	7.94927643043186	0.944	0.014	0	Myeloid	STAB1
0	8.28780796013874	0.903	0.012	0	Myeloid	F13A1
0	8.3015468710033	0.875	0.006	0	Myeloid	MRC1
0	8.32833839478665	0.869	0.005	0	Myeloid	MS4A6A
0	4.45163254316865	0.872	0.078	0	Myeloid	FKBP5
0	8.29014163824255	0.793	0.005	0	Myeloid	FGD2
0	8.63328014515868	0.784	0.004	0	Myeloid	MS4A7
0	8.06713627310216	0.773	0.009	0	Myeloid	CSF1R
0	7.52112092021495	0.773	0.017	0	Myeloid	CD14
0	7.71123105808922	0.757	0.018	0	Myeloid	RNASE1
0	7.41092707165792	0.737	0.011	0	Myeloid	PLEKHG5
0	3.85369122999005	0.773	0.058	0	Myeloid	HCLS1
0	9.05957015719565	0.707	0.004	0	Myeloid	LILRB5
0	8.4583864589533	0.707	0.005	0	Myeloid	LYVE1
0	5.04267560055378	0.742	0.05	0	Myeloid	ITPR2
0	8.19000304098321	0.688	0.007	0	Myeloid	VSIG4
0	4.91162624172199	0.841	0.162	0	Myeloid	RGL1
0	8.03097106576543	0.686	0.01	0	Myeloid	C1QA
0	4.824314756954	0.882	0.207	0	Myeloid	PDK4
0	3.89980549536795	0.718	0.053	0	Myeloid	ARHGAP4
0	8.71074291993163	0.665	0.006	0	Myeloid	MS4A4A
0	8.41321704628091	0.663	0.005	0	Myeloid	SIGLEC1
0	8.71969032184194	0.655	0.004	0	Myeloid	SLCO2B1
0	5.84004324803827	0.685	0.04	0	Myeloid	FMN1
0	6.18752287404194	0.718	0.074	0	Myeloid	LGMN
0	8.35655032710122	0.648	0.008	0	Myeloid	C1QC
0	7.82655600663899	0.647	0.007	0	Myeloid	CD209
0	7.84317666825126	0.634	0.005	0	Myeloid	CYBB
0	4.89358712740401	0.758	0.136	0	Myeloid	CTSB
0	6.86352567102381	0.616	0.011	0	Myeloid	SPI1
0	5.75976597816457	0.596	0.016	0	Myeloid	CCDC141
0	6.10934899286717	0.583	0.021	0	Myeloid	ADAP2
0	5.55967163388279	0.578	0.021	0	Myeloid	TNFRSF25
0	5.18536030869812	0.59	0.039	0	Myeloid	MTSS1
0	7.56792428352579	0.559	0.009	0	Myeloid	C1QB
0	11.4124843759266	0.545	0.001	0	Myeloid	MPEG1
0	8.26309908651266	0.531	0.004	0	Myeloid	CR1
0	7.56469765045681	0.51	0.008	0	Myeloid	TLR2
0	8.29038103154383	0.499	0.003	0	Myeloid	CD163L1
0	8.24742705255795	0.475	0.004	0	Myeloid	HK3
9.88131291682493e-324	6.26267611262186	0.528	0.014	1.63397390392617e-319	Myeloid	GADD45B
9.88131291682493e-323	8.7107307284229	0.476	0.002	1.63397390392617e-318	Myeloid	GPR34
5.04935090049754e-321	5.90908143397542	0.495	0.007	8.34960664906273e-317	Myeloid	LAIR1
4.26675091748501e-320	6.37953977530071	0.489	0.006	7.0554993171532e-316	Myeloid	CPM
1.37449398637674e-316	4.31044410628657	0.566	0.025	2.27286325587258e-312	Myeloid	CD4
1.33968584704588e-312	3.85314153317203	0.706	0.091	2.21530451667507e-308	Myeloid	SMAP2
2.84316706550067e-307	7.10343924129561	0.461	0.007	4.70146105951191e-303	Myeloid	SCN9A
1.61276357401364e-305	6.25727260038828	0.497	0.013	2.66686584598896e-301	Myeloid	CD36
5.96737757309387e-305	5.66145147480511	0.535	0.025	9.86765555486802e-301	Myeloid	TNFSF13
2.2086172939116e-302	4.11572992821968	0.742	0.146	3.65216955721222e-298	Myeloid	MAFB
2.44579733815778e-302	4.33625234124377	0.864	0.327	4.0443704783777e-298	Myeloid	DAB2
2.9291297146503e-299	7.07652414746028	0.443	0.004	4.84360889614573e-295	Myeloid	NCF4
2.59517903559862e-293	3.96889310336226	0.558	0.036	4.29138805326587e-289	Myeloid	CYTH4
7.11402806155343e-293	7.50070287394207	0.451	0.006	1.17637568025847e-288	Myeloid	FOLR2
1.30100898025258e-288	3.43839577133154	0.882	0.413	2.15134844974567e-284	Myeloid	FCGRT
2.17027507467144e-287	3.63907024036789	0.582	0.041	3.58876686347669e-283	Myeloid	DOCK2
5.46920372680888e-286	7.78367427751974	0.427	0.003	9.04387528265117e-282	Myeloid	C3AR1
8.13268148863175e-276	5.03704611152178	0.705	0.127	1.34482021096015e-271	Myeloid	SELENOP
3.87387167773281e-270	4.77531744048545	0.864	0.418	6.40583420629897e-266	Myeloid	PLTP
2.72696656267064e-265	7.11345938978274	0.391	0.003	4.50931190803217e-261	Myeloid	ALOX5
2.15467676162593e-258	5.01903642541812	0.438	0.013	3.56297349302463e-254	Myeloid	THEMIS2
1.38477771432253e-257	3.49104685997452	0.894	0.439	2.28986842840374e-253	Myeloid	SAT1
2.16580968905489e-257	5.89129658195403	0.472	0.023	3.58138290182117e-253	Myeloid	FGL2
9.65711117129228e-257	5.65544863715481	0.405	0.008	1.59689990328489e-252	Myeloid	IRF8
1.06295895898834e-252	4.45943629851877	0.546	0.057	1.75770893458311e-248	Myeloid	DENND3
7.9731561404091e-251	3.74364402750504	0.779	0.239	1.31844109937805e-246	Myeloid	MAF
2.12001830934622e-249	6.39430322006448	0.405	0.006	3.5056622763349e-245	Myeloid	FCER1G
3.52375440650545e-244	5.98043220044756	0.393	0.009	5.82688028659741e-240	Myeloid	TTN
2.11666271206101e-242	4.70517837948681	0.458	0.025	3.50011346066408e-238	Myeloid	CTSS
5.24413565896302e-233	5.68020385508908	0.444	0.026	8.67170272566125e-229	Myeloid	MERTK
7.37952105508243e-230	4.19640314898664	0.523	0.053	1.22027760166843e-225	Myeloid	ARHGAP18
1.56173067539424e-228	7.26070498430487	0.348	0.002	2.58247784483192e-224	Myeloid	RBM47
4.13371641964501e-226	5.65750627843459	0.413	0.019	6.83551347152498e-222	Myeloid	CPVL
5.76920694452586e-225	6.49589045139121	0.35	0.005	9.53996060346797e-221	Myeloid	GAS6
2.23510516688503e-223	8.86962839378261	0.325	0.002	3.69596990396109e-219	Myeloid	CSF2RA
3.7994962168908e-222	4.16374291786929	0.507	0.052	6.28284694425063e-218	Myeloid	CTSC
2.20086409195386e-221	3.86742244614909	0.61	0.121	3.63934886245491e-217	Myeloid	TGFBI
2.50053497637041e-219	3.83347849562517	0.723	0.237	4.13488463692611e-215	Myeloid	RCN3
2.20443641448209e-218	5.32501176874087	0.39	0.019	3.64525605498758e-214	Myeloid	FRMD4B
9.17482853042013e-217	3.921309404712	0.437	0.028	1.51714964579027e-212	Myeloid	PLCB2
2.13352998443101e-215	3.98427470217888	0.582	0.108	3.52800518225512e-211	Myeloid	RASSF4
2.38507362116078e-215	3.77302112419935	0.408	0.02	3.94395773995146e-211	Myeloid	NCKAP1L
1.45248487882867e-214	5.75658520783124	0.384	0.019	2.40182899563108e-210	Myeloid	SLC1A3
3.96430165929512e-212	5.07684530252554	0.489	0.057	6.5553692238104e-208	Myeloid	CD68
6.10467453133928e-212	7.97726104972785	0.318	0.001	1.00946898050226e-207	Myeloid	TFEC
2.13365734874348e-211	7.75847065046659	0.327	0.003	3.52821579188222e-207	Myeloid	C4BPB
4.08758346529546e-211	6.95757779925402	0.329	0.005	6.75922801821257e-207	Myeloid	MSR1
4.27798873084736e-211	8.80675786996311	0.318	0.001	7.0740821653292e-207	Myeloid	MS4A4E
4.5279059299756e-211	3.29791130569868	0.477	0.044	7.48734524580766e-207	Myeloid	SFMBT2
5.14999909833728e-210	3.81252786109641	0.681	0.201	8.51603850901053e-206	Myeloid	AP2A2
5.85378458680198e-209	4.19166847011045	0.608	0.133	9.67981819273576e-205	Myeloid	KCTD12
7.85056207367256e-209	6.13409506376065	0.325	0.005	1.29816894450249e-204	Myeloid	ATP8B4
1.3312325646519e-208	6.6218178779176	0.359	0.009	2.20132616890837e-204	Myeloid	IFI30
1.72064472210001e-208	5.62146142002271	0.335	0.004	2.84525811246458e-204	Myeloid	HSPA6
2.30477503407424e-206	5.81998638101885	0.378	0.016	3.81117599634516e-202	Myeloid	ACSL1
4.70761721113389e-206	8.52410984327938	0.311	0.002	7.784515820331e-202	Myeloid	NLRP3
1.17322702211756e-204	4.24822180063777	0.387	0.02	1.9400482037736e-200	Myeloid	PLEK
2.28639288107637e-204	6.3279692441868	0.328	0.006	3.78077926814788e-200	Myeloid	DAPK1
1.49700765954615e-203	3.16153330681622	0.565	0.075	2.47545186582551e-199	Myeloid	SRGN
6.22219817808529e-201	5.71356193276981	0.336	0.009	1.02890269072818e-196	Myeloid	SYK
9.30679141525018e-200	4.13282165009832	0.365	0.016	1.53897102842577e-195	Myeloid	LPAR6
1.96940708319812e-198	5.06436343590961	0.494	0.05	3.25661155277642e-194	Myeloid	CD74
1.53437335356428e-197	7.43999546727769	0.31	0.003	2.53723977745389e-193	Myeloid	SHTN1
5.27676725181792e-195	6.85992655541302	0.31	0.004	8.72566232760611e-191	Myeloid	AIF1
7.30046325906481e-195	4.67172712445016	0.332	0.011	1.20720460451896e-190	Myeloid	ITGAM
3.79367618403341e-194	5.86977755978283	0.316	0.005	6.27322293791765e-190	Myeloid	TYROBP
8.26897762663874e-192	7.93029413312155	0.289	0.001	1.36735814034098e-187	Myeloid	HCK
2.89200415373395e-191	3.96752635638096	0.358	0.014	4.78221806861446e-187	Myeloid	CD93
7.31949151234148e-191	4.55875938941451	0.336	0.011	1.21035111648079e-186	Myeloid	HAVCR2
1.01497183268199e-189	6.11966768719984	0.298	0.004	1.67835742252294e-185	Myeloid	TRPM2
5.08599084563611e-188	4.78073862330703	0.345	0.017	8.41019446234387e-184	Myeloid	RHBDF2
1.21686880531829e-187	4.25366222012701	0.383	0.029	2.01221425647433e-183	Myeloid	SLC12A7
1.42631290497898e-186	3.1846861068538	0.426	0.037	2.35855101967325e-182	Myeloid	ITGB2
1.88883338091421e-186	3.4257613546024	0.499	0.073	3.12337487867974e-182	Myeloid	ARRB2
8.09213182147968e-183	3.45683826039218	0.583	0.138	1.33811491799988e-178	Myeloid	PLXND1
4.84027434542915e-179	4.29534294080029	0.465	0.066	8.00387765760164e-175	Myeloid	NCOA4
3.59295891783447e-178	6.84089892800857	0.294	0.006	5.94131686653108e-174	Myeloid	NCF2
9.84246174911324e-178	9.54087153393394	0.267	0.001	1.62754947483337e-173	Myeloid	LILRB2
4.71950582417953e-177	3.12125212706672	0.519	0.088	7.80417483086326e-173	Myeloid	CYBA
1.48730486487428e-176	5.82980279260826	0.319	0.013	2.4594073245561e-172	Myeloid	RNF144B
1.92374599829962e-176	6.04134940229355	0.281	0.004	3.18110638278825e-172	Myeloid	IL2RA
2.51571940083081e-176	3.93353121752406	0.468	0.071	4.15999360121384e-172	Myeloid	SH3TC1
1.0229954565368e-175	4.97749933650206	0.342	0.019	1.69162528692925e-171	Myeloid	PFKFB3
3.51034409943883e-174	3.27046383183312	0.393	0.033	5.80470500283204e-170	Myeloid	LAPTM5
2.1773156924097e-172	7.66463569562223	0.265	0.002	3.60040922896868e-168	Myeloid	MPPED2
2.48424522540035e-170	6.33818407610449	0.275	0.005	4.10794790472202e-166	Myeloid	FCGR2A
3.73291207939019e-169	4.79481038820563	0.337	0.019	6.17274341447961e-165	Myeloid	WWP1
5.7850569547468e-167	9.76998627464942	0.28	0.003	9.56617018036931e-163	Myeloid	LYZ
8.22467078706534e-162	3.54781184399064	0.454	0.071	1.36003156134912e-157	Myeloid	RIN3
8.54817529569854e-160	4.31091387815734	0.417	0.061	1.41352626689671e-155	Myeloid	STARD13
2.59181830927612e-158	2.27265130668484	0.797	0.462	4.28583075621899e-154	Myeloid	CEBPD
6.8946906163549e-158	3.18206592640108	0.556	0.139	1.14010604032045e-153	Myeloid	TNS3
1.73463570252526e-157	3.09355322165846	0.644	0.238	2.86839359769577e-153	Myeloid	MAP3K8
2.22891800241944e-157	3.42777925726218	0.328	0.023	3.68573880880079e-153	Myeloid	PARVG
3.39224879803952e-157	3.47455738052808	0.404	0.048	5.60942261243816e-153	Myeloid	NABP1
7.34870839969484e-157	3.59104323726894	0.461	0.082	1.21518242097354e-152	Myeloid	HERPUD1
1.18686106541525e-156	3.18333666799851	0.574	0.165	1.96259345777066e-152	Myeloid	TBC1D14
1.718275481799e-152	8.36571093361354	0.252	0.004	2.84134033670283e-148	Myeloid	S100A9
1.04684756637126e-150	3.13261169209316	0.621	0.231	1.73106713575151e-146	Myeloid	MFSD1
2.91713160522664e-150	3.14719481185355	0.339	0.027	4.82376882240278e-146	Myeloid	PIK3R5
7.66553346002104e-149	2.57282910047022	0.386	0.044	1.26757261294908e-144	Myeloid	FGD3
1.79529263437662e-148	3.9401452572011	0.452	0.086	2.96869590020518e-144	Myeloid	SHMT1
2.28417672463818e-148	4.40967134442327	0.362	0.041	3.7771146318617e-144	Myeloid	NPL
1.2497297328655e-145	3.24697637806671	0.335	0.027	2.06655308626639e-141	Myeloid	DOK2
1.23689726828888e-144	2.9418534834743	0.42	0.066	2.04533332284249e-140	Myeloid	A2M
1.61673018613445e-140	4.15100274623705	0.4	0.066	2.67342503579193e-136	Myeloid	C2
3.96805704830662e-139	3.62616578077323	0.31	0.025	6.56157913507982e-135	Myeloid	TNFRSF14
6.24682781382799e-139	3.03839740210134	0.358	0.04	1.0329754472946e-134	Myeloid	ADCY7
1.78666214806313e-136	2.86731794045418	0.316	0.027	2.9544245280372e-132	Myeloid	IL10RA
2.71177377452814e-135	3.54433459886067	0.268	0.014	4.48418911355973e-131	Myeloid	ITM2B
2.22790232514428e-133	4.33819815079713	0.353	0.047	3.68405928485858e-129	Myeloid	FUCA1
2.11073395035562e-132	3.72644787342348	0.39	0.064	3.49030966030805e-128	Myeloid	AP1B1
7.014577850291e-132	3.90511600537477	0.437	0.096	1.15993059332412e-127	Myeloid	NPC2
2.16546411572573e-131	3.09262283986463	0.298	0.024	3.58081146176406e-127	Myeloid	AOAH
1.82351222182237e-130	3.54617925469684	0.261	0.015	3.01535981000547e-126	Myeloid	CD84
3.2476461963071e-130	2.61833498521166	0.641	0.29	5.37030775021342e-126	Myeloid	NRP1
3.67769366715903e-130	3.83995078368773	0.409	0.075	6.08143424801417e-126	Myeloid	FTL
1.100165600493e-129	1.81489940395364	0.821	0.522	1.81923383697523e-125	Myeloid	TSC22D3
2.02637268463128e-129	4.39233463914882	0.345	0.042	3.35080987130629e-125	Myeloid	NINJ1
1.12436902433081e-127	3.6008800401265	0.281	0.022	1.85925661863342e-123	Myeloid	VAMP8
6.51679696251108e-126	2.18491224664908	0.367	0.047	1.07761754572083e-121	Myeloid	SLA
5.83050824903239e-125	4.02274273170292	0.378	0.066	9.64132844059996e-121	Myeloid	SGMS1
6.27242228992683e-123	3.46658720455237	0.424	0.094	1.0372077498623e-118	Myeloid	NUDT16
4.31943971330831e-122	2.80368217493046	0.263	0.017	7.14262550992662e-118	Myeloid	EGFL7
5.78155333609089e-119	2.36487714635942	0.315	0.035	9.5603765965599e-115	Myeloid	LCP2
1.99436930821671e-118	4.19705299553121	0.316	0.042	3.29788908806716e-114	Myeloid	C20orf194
2.94609055309515e-118	4.03297654955129	0.264	0.022	4.87165533859814e-114	Myeloid	PRKCD
3.93887590262428e-118	3.22847900677819	0.315	0.036	6.51332519257951e-114	Myeloid	MLKL
8.0054299640293e-118	3.77036021504374	0.367	0.069	1.32377789885188e-113	Myeloid	CHKA
3.6265125441024e-116	3.09656079968136	0.256	0.019	5.99680114292773e-112	Myeloid	PTPN6
4.30756652273665e-116	3.24653764094934	0.55	0.197	7.12299200199732e-112	Myeloid	APOE
1.96129429810803e-114	2.14861650372505	0.533	0.158	3.24319625135143e-110	Myeloid	SAMHD1
3.64702522436431e-112	4.29029899563478	0.284	0.031	6.03072091100883e-108	Myeloid	SLC18B1
5.71369376783216e-111	3.0273304661423	0.451	0.131	9.44816401448726e-107	Myeloid	SPTLC2
2.90652961844875e-110	2.58538887848495	0.278	0.028	4.80623737706686e-106	Myeloid	MYO1F
8.99611862658294e-110	2.0307249185014	0.417	0.086	1.48759817609175e-105	Myeloid	CHST11
2.02141927527006e-109	3.02867809442285	0.473	0.145	3.34261891358657e-105	Myeloid	ANKS1A
1.86713920083196e-108	4.08959910434257	0.285	0.035	3.08750138249573e-104	Myeloid	STARD8
4.6298414772229e-108	2.24889096245132	0.75	0.526	7.65590586673578e-104	Myeloid	DUSP1
5.44177755532974e-108	3.71265318376769	0.299	0.039	8.99852336549326e-104	Myeloid	ARRDC2
1.97135998803209e-107	3.16524453598379	0.265	0.026	3.25984087620986e-103	Myeloid	STXBP2
4.38155216655432e-107	4.2131637729539	0.31	0.047	7.24533466261423e-103	Myeloid	IL13RA1
4.92553702310174e-107	2.79813187288215	0.308	0.044	8.14486802140104e-103	Myeloid	IQGAP2
1.02076103660171e-105	2.72086430710868	0.475	0.145	1.68793045012458e-101	Myeloid	ARRDC3
2.00968802043083e-105	1.98999032057897	0.324	0.045	3.32322011058442e-101	Myeloid	CD53
1.0557092799983e-104	3.70830238687671	0.322	0.055	1.74572086540519e-100	Myeloid	SLC8A1
6.16713910453877e-103	3.42137161718813	0.384	0.088	1.01979812232653e-98	Myeloid	FCHSD2
1.76486871399878e-102	4.26132772253092	0.252	0.025	2.91838690546838e-98	Myeloid	OGFRL1
1.18377095988073e-99	2.20753498756997	0.714	0.449	1.95748365925877e-95	Myeloid	ZFP36
7.11962166030693e-99	5.08225955883905	0.272	0.032	1.17730063774835e-94	Myeloid	HMOX1
5.07904691181012e-96	3.67300644513008	0.34	0.074	8.39871197336922e-92	Myeloid	CREG1
8.08506819183162e-95	3.18344390624312	0.435	0.142	1.33694687620128e-90	Myeloid	BLVRB
3.6977743781515e-93	2.87193429529337	0.31	0.054	6.11463971171133e-89	Myeloid	FERMT3
1.08218693790199e-92	3.64726946435625	0.282	0.047	1.78950432051473e-88	Myeloid	MILR1
1.32476899405037e-92	3.01757357434313	0.393	0.104	2.1906380085617e-88	Myeloid	GRK3
1.89953800315409e-92	3.88118543601901	0.295	0.053	3.1410760420156e-88	Myeloid	ME1
1.30648064257333e-91	4.12551505683241	0.277	0.045	2.16039639055926e-87	Myeloid	RNF135
5.7654103511292e-91	2.45399082762987	0.327	0.063	9.53368255662725e-87	Myeloid	TNFRSF1B
6.66922824247029e-91	3.60325457823977	0.281	0.046	1.10282358217489e-86	Myeloid	CPEB4
4.17860597448353e-90	3.50451766876755	0.281	0.047	6.90974283940597e-86	Myeloid	LY96
1.98772880937426e-89	2.42284635441587	0.652	0.443	3.28690835918128e-85	Myeloid	PSAP
1.00905010145959e-88	2.00665460455861	0.335	0.07	1.66856524777358e-84	Myeloid	PECAM1
4.92718748479046e-88	4.30151800457297	0.349	0.086	8.14759722484951e-84	Myeloid	NEURL2
1.26896131083706e-85	2.25965926395749	0.25	0.032	2.09835442360016e-81	Myeloid	ARHGAP9
1.41604612443227e-85	2.86404119128336	0.522	0.247	2.3415738713612e-81	Myeloid	CTSZ
2.04467653181014e-85	2.60973447852321	0.475	0.188	3.38107711300124e-81	Myeloid	WDFY2
4.24672457930912e-85	2.89827398393566	0.388	0.11	7.02238376434555e-81	Myeloid	FGD4
5.45070097343123e-85	2.92845541143092	0.349	0.087	9.01327912966587e-81	Myeloid	SERPINB6
2.16935133230567e-84	3.18350617644453	0.308	0.065	3.58723936310066e-80	Myeloid	DISC1
3.55053107642465e-83	2.78780939692483	0.41	0.129	5.8711581879758e-79	Myeloid	COLEC12
7.02847890696322e-83	2.01694997647989	0.728	0.556	1.16222927205544e-78	Myeloid	FOS
1.34506128684525e-82	2.66025353375407	0.475	0.192	2.22419334392731e-78	Myeloid	GRINA
4.35093216094965e-82	2.68090101413594	0.455	0.176	7.19470142134634e-78	Myeloid	MKNK1
9.27298030671764e-81	3.22435872131318	0.348	0.091	1.53338002351883e-76	Myeloid	BMP2K
9.34974728347042e-80	2.9658447158809	0.337	0.086	1.54607421079467e-75	Myeloid	TRPS1
2.98403434286153e-79	2.53974054349207	0.475	0.198	4.93439918935582e-75	Myeloid	AGFG1
4.55173559897627e-78	2.93941546183398	0.366	0.114	7.52674998646715e-74	Myeloid	TMEM106A
2.05009314018709e-77	3.53499280355416	0.286	0.059	3.39003401661337e-73	Myeloid	TYMP
1.56859291319209e-76	2.17961604620341	0.569	0.327	2.59382524125444e-72	Myeloid	APLP2
1.69507474280902e-76	3.28768625624279	0.34	0.094	2.80297559470899e-72	Myeloid	ITSN1
4.6536642843447e-76	1.14954413465789	0.329	0.069	7.69529926059239e-72	Myeloid	ARHGDIB
6.29924192017493e-76	1.9510977540062	0.604	0.348	1.04164264392013e-71	Myeloid	TNFAIP2
7.28802391489626e-76	1.98827838340353	0.689	0.505	1.20514763456725e-71	Myeloid	GLUL
1.31485349317761e-75	3.12150265782684	0.353	0.105	2.17424173631849e-71	Myeloid	TNFRSF21
4.09857988441245e-75	2.95492930548881	0.55	0.302	6.77741169686442e-71	Myeloid	HSPA1A
6.88968486391155e-75	2.81365762981206	0.26	0.046	1.13927828909641e-70	Myeloid	GAB3
1.13931366780591e-73	2.02942285344756	0.575	0.339	1.88396908108385e-69	Myeloid	COLGALT1
2.63736301081071e-73	1.78124375469957	0.25	0.039	4.3611434746766e-69	Myeloid	FYB1
3.29798225283539e-72	2.08260401862737	0.595	0.367	5.45354345328861e-68	Myeloid	ABCA1
3.55262132695773e-72	2.29086247113588	0.537	0.288	5.87461462625731e-68	Myeloid	SH3BP5
5.21650979459513e-72	3.53194659518344	0.272	0.055	8.62602059634251e-68	Myeloid	MPP1
1.76493881421608e-69	2.35202738823433	0.477	0.225	2.91850282318771e-65	Myeloid	SESN1
1.17303492150114e-66	2.61008456741934	0.288	0.07	1.93973054619429e-62	Myeloid	ARL4C
2.74628474866163e-66	2.84063197052969	0.302	0.08	4.54125646038686e-62	Myeloid	MYO5A
2.289850575015e-65	2.7397068014393	0.358	0.124	3.78649691084481e-61	Myeloid	JAK2
3.1374459532497e-65	2.45067845995459	0.371	0.128	5.18808062829371e-61	Myeloid	FAM53B
4.38066741542353e-65	3.05278971306482	0.322	0.095	7.24387163814434e-61	Myeloid	SAP30
4.68308368789399e-64	2.64682163245521	0.41	0.164	7.7439471863015e-60	Myeloid	STX7
1.50784453965982e-63	1.54847674952584	0.376	0.117	2.49337173078147e-59	Myeloid	TRIM22
1.66518775422893e-63	1.24114210892526	0.337	0.085	2.75355447039297e-59	Myeloid	LCP1
3.07550840384451e-62	1.69227690307433	0.604	0.405	5.08566069659729e-58	Myeloid	GNAQ
8.41402492290849e-62	2.35232965808958	0.332	0.105	1.39134316125215e-57	Myeloid	GPCPD1
8.02844821700445e-61	2.50518271259965	0.335	0.109	1.32758419716386e-56	Myeloid	NEK6
3.8092216439348e-58	2.62356169890177	0.32	0.107	6.29892891041059e-54	Myeloid	RENBP
4.2471000018645e-58	3.144472460494	0.256	0.062	7.02300456308314e-54	Myeloid	PSTPIP2
2.1933914429672e-57	3.16064575429036	0.25	0.061	3.62699209009056e-53	Myeloid	ATP6V1B2
4.12636728921035e-57	2.73072595609129	0.324	0.107	6.82336094943824e-53	Myeloid	LAP3
1.83916152116861e-56	3.17325368154429	0.303	0.093	3.04123749140442e-52	Myeloid	NAMPT
1.91494561788005e-56	1.87776911120303	0.569	0.349	3.16655407372645e-52	Myeloid	MT-ND6
9.0055128231157e-56	1.64905613721743	0.597	0.426	1.48915160043041e-51	Myeloid	ZEB2
9.3185144258791e-56	3.26329208240438	0.255	0.066	1.54090954546337e-51	Myeloid	RNF130
2.68234279104761e-55	2.62148253543492	0.315	0.107	4.43552203927633e-51	Myeloid	SLC9A9
1.24149497456454e-54	2.78983398365642	0.51	0.31	2.05293608993993e-50	Myeloid	HSPA1B
1.6648170455881e-54	2.43944421393224	0.511	0.331	2.75294146658449e-50	Myeloid	CST3
2.54517297602942e-54	2.55674158113371	0.333	0.123	4.20869803316224e-50	Myeloid	EFR3A
3.88800844752588e-54	2.78858110489675	0.331	0.124	6.42921076882879e-50	Myeloid	SDC3
4.0467340591176e-53	2.07602702821663	0.452	0.239	6.69167944015686e-49	Myeloid	PLXNB2
6.58327399442831e-53	2.44614148368782	0.401	0.193	1.08861018771867e-48	Myeloid	TTYH3
2.59307982931768e-52	2.35764482185879	0.327	0.117	4.28791680575972e-48	Myeloid	SUSD6
1.17273986817501e-49	2.42505403656121	0.442	0.244	1.93924264601419e-45	Myeloid	CHID1
2.31039457933977e-49	2.41995516370738	0.254	0.071	3.82046847639624e-45	Myeloid	SH3BP2
3.48683335868218e-49	2.09975403479585	0.437	0.232	5.76582764191685e-45	Myeloid	TNFRSF1A
5.49706239250886e-49	2.64973165756764	0.318	0.125	9.08994237225264e-45	Myeloid	RIN2
1.24722588119209e-48	2.22519913242128	0.302	0.104	2.06241271713924e-44	Myeloid	DPP7
4.39671388055423e-48	2.60825450669485	0.297	0.105	7.27040607288448e-44	Myeloid	MVB12B
1.04914531449112e-47	1.80914338716075	0.468	0.256	1.73486669204252e-43	Myeloid	FNBP1
6.93910989500189e-46	1.14331132563702	0.685	0.584	1.14745121223751e-41	Myeloid	EHBP1L1
1.37342836073108e-44	1.58449277771607	0.539	0.352	2.27110113730492e-40	Myeloid	IKBKB
1.74975628833783e-44	2.23645336339709	0.438	0.252	2.89339699839543e-40	Myeloid	ARHGEF10L
1.61368787768412e-43	1.59838599394362	0.519	0.346	2.66839427453846e-39	Myeloid	PICALM
4.7946371429651e-43	2.06506447301426	0.383	0.19	7.92841197960709e-39	Myeloid	RBPJ
6.11893249225047e-43	1.99288328009985	0.434	0.245	1.01182667691854e-38	Myeloid	PDXK
6.69276722593303e-43	1.95707481340087	0.264	0.083	1.10671598848029e-38	Myeloid	PIK3IP1
4.52791703462274e-42	1.90859480827243	0.48	0.3	7.48736360845216e-38	Myeloid	RUNX1
7.52372611454378e-42	2.01273447272076	0.251	0.08	1.24412335030096e-37	Myeloid	GLIPR1
6.07362719838314e-41	1.91976856562655	0.431	0.246	1.00433499352464e-36	Myeloid	EPS15
7.28024674463708e-40	2.63323519500984	0.261	0.093	1.20386160169319e-35	Myeloid	ITPKC
6.63371235518046e-39	2.89892924503823	0.318	0.143	1.09695067505264e-34	Myeloid	TFRC
1.77947889111118e-38	1.93556475588987	0.353	0.168	2.94254629434145e-34	Myeloid	TMEM176B
1.93048634622592e-38	2.09037182595105	0.289	0.113	3.19225222211919e-34	Myeloid	CORO7
3.0054588957153e-38	2.03584188032242	0.387	0.209	4.96982682995483e-34	Myeloid	CHSY1
4.47417636298038e-38	2.49375450275173	0.263	0.1	7.39849803382435e-34	Myeloid	SNX2
4.73229813305046e-38	1.56413090484301	0.563	0.422	7.82532819281225e-34	Myeloid	CEBPB
7.31075686826897e-38	2.0806332657863	0.365	0.182	1.20890675573696e-33	Myeloid	SNX6
7.85437159610635e-38	1.36168546034466	0.732	0.722	1.29879888713215e-33	Myeloid	MCL1
8.49753497287826e-38	1.9476659086598	0.346	0.165	1.40515238311515e-33	Myeloid	REL
7.43401020854809e-37	2.60156973411068	0.254	0.095	1.22928792808551e-32	Myeloid	GCLC
7.46543493951947e-37	1.9951275103051	0.357	0.179	1.23448432159894e-32	Myeloid	USP4
3.95339122676282e-36	2.48492856239648	0.258	0.098	6.537327732575e-32	Myeloid	DUSP22
4.01822426180306e-36	2.25211194688808	0.267	0.104	6.64453563931754e-32	Myeloid	ELL2
8.38917373804266e-36	2.41977265202471	0.307	0.14	1.38723376932273e-31	Myeloid	DMXL2
2.41108785282948e-35	1.15083598947169	0.733	0.67	3.98697487343883e-31	Myeloid	KLF6
1.25736849303389e-34	2.12089246683186	0.514	0.399	2.07918454008084e-30	Myeloid	FTH1
1.36716419091198e-34	2.12549692990069	0.331	0.163	2.26074270609205e-30	Myeloid	CYFIP1
2.37114551332772e-33	2.05207213255252	0.293	0.129	3.92092622083872e-29	Myeloid	SH3BGRL
2.37200977837994e-33	1.17238357801269	0.308	0.128	3.92235536952906e-29	Myeloid	STK10
2.97523456434815e-33	2.25360049269485	0.295	0.134	4.9198478756061e-29	Myeloid	FRMD4A
3.20280919035168e-32	1.65693562591235	0.328	0.159	5.29616527716554e-28	Myeloid	GRK2
1.19872161634952e-31	1.53342239857491	0.514	0.407	1.98220606479556e-27	Myeloid	TPP1
1.80151716683835e-31	1.97289732985502	0.337	0.18	2.9789887870839e-27	Myeloid	MGAT1
8.19893953223635e-31	1.59487387988376	0.388	0.226	1.3557766410506e-26	Myeloid	TCIRG1
8.67623241212083e-31	1.33382272115653	0.502	0.365	1.4347017916683e-26	Myeloid	MDM4
3.50575452754799e-30	1.89540346235255	0.281	0.123	5.79711568675335e-26	Myeloid	PARP14
6.25826901290428e-30	1.71456205590437	0.412	0.264	1.03486736397385e-25	Myeloid	WASF2
1.99950775927368e-29	1.96450609065281	0.324	0.171	3.30638603073495e-25	Myeloid	WASHC4
3.53531775686777e-29	2.03857118251486	0.261	0.117	5.84600144275655e-25	Myeloid	MAN2B1
4.27355108678117e-29	1.64189167772922	0.489	0.38	7.06674407710135e-25	Myeloid	GRN
8.98039026380653e-29	1.75122221183774	0.463	0.336	1.48499733402305e-24	Myeloid	ABCC5
1.17350818810618e-28	2.97014165462678	0.302	0.155	1.94051313985237e-24	Myeloid	SGK1
1.55895377466017e-28	1.21839047179615	0.565	0.466	2.57788596177806e-24	Myeloid	WSB1
2.29568044244895e-27	1.90046625639861	0.476	0.359	3.79613717963359e-23	Myeloid	KLF2
4.18429076675507e-27	1.83425466367511	0.344	0.201	6.91914321190619e-23	Myeloid	NXF1
4.32158511809528e-27	2.30167119172979	0.259	0.122	7.14617315128236e-23	Myeloid	TBC1D12
1.27475395092942e-26	2.07400554344556	0.26	0.121	2.10793313325688e-22	Myeloid	ATG16L2
2.48903868358844e-26	1.44597956671426	0.485	0.383	4.11587436718184e-22	Myeloid	RNF149
1.42779639135894e-25	2.04745231163789	0.294	0.155	2.36100411275115e-21	Myeloid	FKBP15
1.93473188879676e-25	1.94649689743236	0.341	0.205	3.19927265131432e-21	Myeloid	PPP3R1
3.18926502560542e-25	2.00632384434163	0.348	0.214	5.27376864634112e-21	Myeloid	PSME4
9.12715860746569e-25	1.51445981916979	0.4	0.269	1.50926694733053e-20	Myeloid	DOCK11
1.90679318508772e-24	1.11839544664288	0.524	0.429	3.15307321086105e-20	Myeloid	OAZ1
2.65252832875932e-24	1.26490207256585	0.399	0.253	4.38622084443642e-20	Myeloid	TGFBR2
3.1441273518915e-23	1.52023470216539	0.455	0.352	5.19912898908779e-19	Myeloid	LIMD1
3.49597903632461e-23	1.94936528694424	0.293	0.162	5.78095093446638e-19	Myeloid	ATF6
8.99818668412141e-23	1.91308573323917	0.278	0.149	1.48794015008632e-18	Myeloid	RGL2
2.32830355322806e-22	1.29540009815595	0.522	0.444	3.85008275561792e-18	Myeloid	TUT7
2.59720958106699e-22	2.2402935820384	0.252	0.128	4.29474576325237e-18	Myeloid	SLC38A7
2.3906667897899e-21	1.26528094032131	0.442	0.326	3.95320660359659e-17	Myeloid	NFKBIA
2.5547745483228e-21	1.64769923496402	0.342	0.219	4.22457519310658e-17	Myeloid	CD99
2.84799024242922e-21	1.33939161119503	0.286	0.148	4.70943666488095e-17	Myeloid	CFD
5.52266029480912e-21	1.26325591128831	0.357	0.227	9.13227106349636e-17	Myeloid	N4BP2L2
1.29018132050824e-20	2.06341849253449	0.299	0.179	2.13344383159243e-16	Myeloid	ZNF189
1.42007606626133e-20	1.17735889759461	0.456	0.342	2.34823778316974e-16	Myeloid	CNTRL
2.52504189165238e-20	1.82932296993851	0.316	0.202	4.17540927203638e-16	Myeloid	CCDC88A
2.8175801938212e-20	1.65451256862972	0.361	0.245	4.65915060850274e-16	Myeloid	DENND4B
6.00932485134013e-20	1.87609051436411	0.384	0.288	9.93701957417604e-16	Myeloid	PLD3
2.81178530074852e-19	1.68671691628232	0.268	0.151	4.64956817331776e-15	Myeloid	LOXL3
3.18710512762317e-19	1.92433652075019	0.285	0.166	5.27019703903767e-15	Myeloid	PLEKHO2
1.18613728982882e-18	1.29505049079707	0.357	0.24	1.96139662246094e-14	Myeloid	ATM
2.06654160265091e-18	1.62452205049347	0.324	0.213	3.41723319414354e-14	Myeloid	DRAM2
2.25698505097304e-18	1.45685448420483	0.357	0.253	3.73215048028902e-14	Myeloid	CNPY3
3.3719690203406e-18	1.83506909699209	0.265	0.151	5.57588797203522e-14	Myeloid	ADAM9
4.10608868080711e-18	1.13753629868641	0.294	0.17	6.78982824258264e-14	Myeloid	IVNS1ABP
4.11165232489829e-18	1.55306344081497	0.284	0.172	6.79902828445181e-14	Myeloid	AKIRIN2
5.88633698673875e-18	1.48095213001296	0.353	0.242	9.7336468412712e-14	Myeloid	WDR26
1.2910101917002e-17	1.47464815528869	0.447	0.386	2.13481445299545e-13	Myeloid	PMP22
1.33016470748891e-17	1.13816112219372	0.507	0.451	2.19956036030366e-13	Myeloid	PER1
2.58476614079329e-17	1.4526450358838	0.353	0.25	4.27416929041578e-13	Myeloid	USP15
2.98437516390551e-17	1.7354600488655	0.318	0.217	4.93496277103416e-13	Myeloid	DENND1A
3.35791585652775e-17	1.6265715560854	0.327	0.22	5.55264966035429e-13	Myeloid	CEPT1
3.67452233880671e-17	1.68209550385957	0.286	0.174	6.07619013945078e-13	Myeloid	PLEKHO1
4.44603229287783e-17	1.44110342926663	0.301	0.187	7.35195899950278e-13	Myeloid	ITSN2
7.38351169806634e-17	1.42385528120506	0.314	0.203	1.22093749439225e-12	Myeloid	GSDMD
6.67176263442432e-16	1.72100159967627	0.276	0.172	1.10324266922841e-11	Myeloid	ANKRD13D
1.5151395808415e-15	1.52491600996922	0.255	0.146	2.5054348108795e-11	Myeloid	NCK2
4.38584311361896e-15	1.83501192196619	0.32	0.222	7.25243017268031e-11	Myeloid	UBC
4.42331019933625e-15	1.68953787691722	0.277	0.18	7.31438574562242e-11	Myeloid	TSPAN4
6.78314913550817e-15	1.60653072532154	0.315	0.229	1.12166154104763e-10	Myeloid	PDGFC
1.06032528965821e-14	1.55915923035282	0.281	0.18	1.75335389897881e-10	Myeloid	ZNRF2
1.10979609647776e-14	1.51869434412268	0.264	0.167	1.83515882513563e-10	Myeloid	ARHGAP26
3.67085160151384e-14	1.51243237466776	0.294	0.193	6.07012020826329e-10	Myeloid	AKAP17A
4.74851082336898e-14	1.65606665421739	0.267	0.174	7.85213749752295e-10	Myeloid	TLR4
1.41503969899559e-13	1.33993054896107	0.322	0.231	2.3399096462591e-09	Myeloid	M6PR
1.71016991667718e-13	1.35257711912015	0.327	0.231	2.82793697421739e-09	Myeloid	LRCH4
2.77914772875341e-13	1.47894301049794	0.312	0.218	4.59559868426663e-09	Myeloid	IFFO1
4.59578105712869e-13	1.6578509277738	0.288	0.197	7.59958355606801e-09	Myeloid	NAGK
1.67877562359191e-12	1.46073149829728	0.303	0.219	2.77602337117158e-08	Myeloid	DNAJC5
2.45607442755658e-12	1.3562343741354	0.363	0.299	4.06136467340756e-08	Myeloid	GNS
2.62390151698547e-12	1.45211319658717	0.264	0.174	4.33888354848717e-08	Myeloid	RUFY1
3.64437854397258e-12	1.67506628392363	0.252	0.17	6.02634436031306e-08	Myeloid	AHR
3.68864191964951e-12	1.56927740602397	0.258	0.173	6.09953827833243e-08	Myeloid	IFNGR1
4.08187808595329e-12	1.37412861741511	0.316	0.234	6.74979360293236e-08	Myeloid	YTHDC2
1.8040607741713e-11	1.03218520495888	0.477	0.445	2.98319489616966e-07	Myeloid	GPATCH2L
2.93090028445773e-11	1.20418955473971	0.379	0.309	4.84653671037931e-07	Myeloid	VPS13C
3.58275007296759e-11	1.37877889518395	0.289	0.214	5.92443552065921e-07	Myeloid	NUFIP2
3.97320316015443e-11	1.28238419708171	0.308	0.226	6.57008874563136e-07	Myeloid	H3F3A
5.70939017846117e-11	1.64118623255466	0.374	0.321	9.4410475991034e-07	Myeloid	TRA2B
2.17443687932444e-10	1.08642608948538	0.529	0.53	3.59564882365089e-06	Myeloid	MAT2A
2.87911378202174e-10	1.25989790350571	0.261	0.178	4.76090254995115e-06	Myeloid	ALG13
9.37922469535628e-10	1.28713245446014	0.28	0.206	1.55094859562411e-05	Myeloid	DCTN4
1.38943595966494e-09	1.3431978556427	0.325	0.27	2.29757130290195e-05	Myeloid	BRI3
2.29700008594428e-09	1.45979781484165	0.306	0.245	3.79831934211747e-05	Myeloid	FCHO2
2.94146491598095e-09	1.67472070797922	0.374	0.318	4.86400638506609e-05	Myeloid	DNAJB1
4.75389522683474e-09	1.15776091149444	0.369	0.33	7.86104114709392e-05	Myeloid	DPYSL2
7.35349851482319e-09	1.42224124870639	0.256	0.19	0.000121597451441116	Myeloid	DENND4C
8.50442996400523e-09	1.54806753421473	0.42	0.377	0.00014062925388479	Myeloid	FOSB
8.88971789634725e-09	1.01342870090126	0.418	0.364	0.000147000375133998	Myeloid	JUNB
1.12837594391148e-08	1.0556482462174	0.634	0.708	0.000186588246085203	Myeloid	RHOB
1.16350914206501e-08	1.03668461942057	0.312	0.246	0.000192397871731871	Myeloid	GSTK1
1.63787845718138e-08	1.11439315111426	0.378	0.337	0.000270839581679514	Myeloid	BAZ2B
2.86017054112227e-08	1.01192349685948	0.431	0.416	0.000472957800679979	Myeloid	TBC1D9B
4.7340975013181e-08	1.56760465409705	0.258	0.197	0.00078283036281796	Myeloid	IRS2
7.39998329483621e-08	1.38346129659385	0.252	0.199	0.00122366123763412	Myeloid	IRAK1
7.70182610012104e-08	1.17277270733133	0.39	0.377	0.00127357396391601	Myeloid	MAN1A1
1.15904110462148e-07	1.5179749019026	0.255	0.197	0.00191659037060209	Myeloid	AKR1B1
1.61579043755715e-07	1.49654564501592	0.255	0.196	0.00267187106754451	Myeloid	RAPH1
1.91043351268739e-07	1.41713712121961	0.267	0.211	0.00315909285657987	Myeloid	IRAK3
4.78509499057409e-07	1.2491204374305	0.289	0.239	0.00791263307641331	Myeloid	RIMKLB
7.38761414578944e-07	1.21082837229347	0.295	0.248	0.0122161587514774	Myeloid	PEAK1
2.13997009098842e-06	1.20493445655514	0.251	0.196	0.0353865454245845	Myeloid	ORMDL1
2.6857034341367e-06	1.24593791003995	0.28	0.236	0.0444107919868845	Myeloid	ARHGAP12
2.80961796966474e-06	1.19905578728781	0.281	0.233	0.0464598427463761	Myeloid	DOCK5
3.13132538825845e-06	1.22796080169229	0.276	0.231	0.0517795966202418	Myeloid	ASPH
7.25540160300291e-06	1.05455651082912	0.26	0.215	0.119975320907256	Myeloid	RASA1
9.95433826343811e-06	1.12833046814033	0.416	0.407	0.164604937524213	Myeloid	ZFP36L1
1.03846922947875e-05	1.57931725872122	0.267	0.218	0.171721271786605	Myeloid	BTG2
2.12477464186749e-05	1.43502139267898	0.397	0.397	0.351352734779208	Myeloid	ANXA1
4.26611069386094e-05	1.00739448267188	0.29	0.26	0.705444064336845	Myeloid	PIKFYVE
8.73945474029289e-05	1.20502547421585	0.284	0.253	1	Myeloid	SEC14L1
0.000110138794480417	1.14813341895815	0.342	0.323	1	Myeloid	PPP1R15A
0.000193927934663219	1.26928453662303	0.251	0.225	1	Myeloid	NT5C2
0.000219075579979588	1.4015659996496	0.489	0.554	1	Myeloid	KLF4
0.000292757947282732	1.00182567659634	0.329	0.317	1	Myeloid	ASAP1
0.000296505897453567	1.07147926126544	0.306	0.292	1	Myeloid	TMUB2
0.000473117001588263	1.10157316604005	0.252	0.228	1	Myeloid	CAT
0.000489023774276055	1.27225968395417	0.281	0.266	1	Myeloid	KIF1B
0.00591770867571362	1.74589823948251	0.465	0.529	1	Myeloid	HSPB1
0	5.83556129056269	0.763	0.033	0	Lymphoid	CYTIP
0	8.02439933019907	0.582	0.006	0	Lymphoid	CCL5
0	7.96611746899684	0.561	0.011	0	Lymphoid	TRAC
0	8.98767984898113	0.552	0.003	0	Lymphoid	TRBC2
0	8.12190556025597	0.546	0.01	0	Lymphoid	ZAP70
0	9.11765023352576	0.537	0.002	0	Lymphoid	CD69
0	7.04510277302727	0.549	0.015	0	Lymphoid	IL2RG
0	9.7203883608351	0.499	0.002	0	Lymphoid	GZMA
0	9.75323676192085	0.49	0.003	0	Lymphoid	NKG7
0	8.9225718379009	0.466	0.003	0	Lymphoid	CD2
5.98066464290829e-319	5.29848666175342	0.691	0.042	9.88962705351315e-315	Lymphoid	CXCR4
7.59697503320999e-294	8.48422434435112	0.43	0.004	1.2562357914916e-289	Lymphoid	IL7R
1.46288624784073e-290	9.82175393100207	0.392	0.001	2.41902869942944e-286	Lymphoid	CD3E
1.94787684572697e-290	8.32436688611006	0.418	0.004	3.22100915209412e-286	Lymphoid	IKZF3
2.46667502320632e-289	8.70919350715254	0.404	0.003	4.07889381837398e-285	Lymphoid	SKAP1
5.41299435621343e-286	8.02554648312494	0.409	0.004	8.95092746743453e-282	Lymphoid	TBC1D10C
1.67877487828091e-283	9.47964988595431	0.383	0.001	2.77602213872531e-279	Lymphoid	PYHIN1
1.81676326058039e-272	6.13463979430314	0.481	0.016	3.00419972769574e-268	Lymphoid	ITGAL
9.43906737954865e-268	6.81763879103116	0.469	0.015	1.56084418188217e-263	Lymphoid	KLRK1
2.75462059694229e-267	8.27533296228679	0.404	0.006	4.55504061910377e-263	Lymphoid	SAMD3
2.76486980922972e-267	8.58626710455601	0.371	0.003	4.57198871654227e-263	Lymphoid	ITK
2.79628430018619e-267	10.1246956848017	0.368	0.001	4.62393571878789e-263	Lymphoid	PRF1
1.92752446265853e-252	4.5806775866258	0.674	0.065	3.18735445145214e-248	Lymphoid	IKZF1
2.28235233991382e-251	9.0006552753993	0.359	0.002	3.77409782928149e-247	Lymphoid	TRBC1
1.47766843451058e-231	9.62229373866156	0.315	0.001	2.44347252330669e-227	Lymphoid	CD3D
4.16619263452707e-231	4.76733255385902	0.608	0.057	6.88921614045396e-227	Lymphoid	CORO1A
1.64767392191879e-229	7.48055791807197	0.344	0.004	2.72459359728492e-225	Lymphoid	CD96
5.54385400205904e-229	7.61638053584478	0.341	0.003	9.16731697780483e-225	Lymphoid	CST7
4.36470126997514e-225	7.39047639429567	0.35	0.005	7.2174700200309e-221	Lymphoid	TRAF3IP3
6.6687366722898e-225	8.17985683732546	0.32	0.002	1.10274229612984e-220	Lymphoid	CD247
7.48186705900395e-223	5.15785671918411	0.766	0.135	1.23720153687689e-218	Lymphoid	ETS1
6.65398967260195e-218	6.79306224973358	0.359	0.008	1.10030373226146e-213	Lymphoid	ACAP1
1.76529339181429e-212	7.87354876222508	0.318	0.003	2.91908915270412e-208	Lymphoid	CTSW
3.66631493176557e-210	7.79069115379096	0.326	0.005	6.06261837116754e-206	Lymphoid	KLRD1
2.45312406146821e-207	5.68678752449598	0.418	0.02	4.05648594804383e-203	Lymphoid	RAC2
6.94853247426397e-200	5.22082012294829	0.454	0.027	1.14900932994429e-195	Lymphoid	PRDM1
6.78901792076502e-199	9.27273070081744	0.276	0.001	1.1226320033777e-194	Lymphoid	CD8A
3.62819170212512e-198	5.4707049949138	0.662	0.101	5.9995777986341e-194	Lymphoid	IL32
5.88561292380227e-197	6.98147899932008	0.356	0.011	9.73244953079943e-193	Lymphoid	SEPTIN1
7.32087369431777e-195	5.51885582694761	0.386	0.016	1.21057967409239e-190	Lymphoid	DUSP2
6.97927732345209e-192	8.38469442928116	0.291	0.003	1.15409329820604e-187	Lymphoid	KLRG1
1.05002405313952e-188	8.12355121793464	0.294	0.004	1.73631977427151e-184	Lymphoid	SPOCK2
5.94812525209893e-186	6.48438306732698	0.318	0.007	9.83581991687078e-182	Lymphoid	GBP5
8.36716478496769e-180	6.60246429607357	0.276	0.004	1.38359436884226e-175	Lymphoid	SLAMF6
2.1997215320916e-177	4.19031569047901	0.703	0.137	3.63745952546666e-173	Lymphoid	BTG1
1.31130878473936e-174	3.89741032293991	0.617	0.089	2.16838020644501e-170	Lymphoid	LCP1
2.51398042764859e-171	8.65143141632525	0.264	0.003	4.15711803515971e-167	Lymphoid	LTB
4.0163441899509e-168	4.1260996365304	0.484	0.045	6.64142675250281e-164	Lymphoid	RGS1
1.15365347620863e-153	6.29850246421682	0.27	0.008	1.9076813882586e-149	Lymphoid	CD52
6.89189005341797e-150	2.61296624348485	0.982	0.759	1.1396429392332e-145	Lymphoid	TMSB4X
1.19603766023557e-149	6.36516731813437	0.252	0.005	1.97776787496554e-145	Lymphoid	STAT4
4.11848858990326e-146	3.97240658804525	0.537	0.081	6.81033273226402e-142	Lymphoid	ARHGDIB
2.37958837469052e-143	4.34370604626214	0.596	0.115	3.93488733638824e-139	Lymphoid	RESF1
7.98130267986349e-139	3.40384155127175	0.81	0.309	1.31978821114223e-134	Lymphoid	B2M
8.96783902687745e-136	4.89700797873079	0.38	0.035	1.48292186148445e-131	Lymphoid	GIMAP7
3.82094475485131e-121	4.25400245526883	0.401	0.048	6.31831424662212e-117	Lymphoid	GIMAP4
5.01790829018013e-119	3.52968333561348	0.65	0.186	8.29761314864187e-115	Lymphoid	WIPF1
3.23165641393207e-117	3.62569666308233	0.691	0.236	5.34386704607807e-113	Lymphoid	AKNA
4.28620415304051e-114	4.4520939641317	0.398	0.053	7.08766718746778e-110	Lymphoid	ITGA4
5.223159561992e-114	5.06967400551366	0.306	0.026	8.63701665170997e-110	Lymphoid	MYO1G
1.01674374448605e-112	4.5679016491254	0.347	0.034	1.68128745588213e-108	Lymphoid	TAGAP
5.87380940016979e-102	4.35474184284971	0.3	0.03	9.71293122412076e-98	Lymphoid	PTPRC
7.22153162877545e-98	4.33014915570571	0.315	0.035	1.19415247013431e-93	Lymphoid	SASH3
7.63457632112435e-97	4.29685197818443	0.374	0.056	1.26245354046112e-92	Lymphoid	NLRC5
2.70194659647878e-95	3.91820480389857	0.359	0.052	4.46793889193731e-91	Lymphoid	TMC8
1.11074510777982e-87	2.82010721801981	0.748	0.421	1.83672811022472e-83	Lymphoid	EVL
8.13274082574089e-85	2.94914093524746	0.674	0.29	1.34483002294451e-80	Lymphoid	ADGRE5
7.98294339652058e-84	3.80530613539147	0.303	0.041	1.32005952004864e-79	Lymphoid	PARP8
4.60095623991533e-82	2.0308430477001	0.552	0.138	7.60814123832398e-78	Lymphoid	SRGN
2.57238602844035e-79	4.68227038986924	0.344	0.059	4.25369753662896e-75	Lymphoid	ISG20
1.14191404620221e-78	3.56279818269062	0.309	0.045	1.88826906679997e-74	Lymphoid	ARHGAP15
3.63698537400276e-78	3.13760247714076	0.499	0.137	6.01411901445097e-74	Lymphoid	TRIM22
1.25751156298157e-77	2.2318690170908	0.846	0.644	2.07942112054632e-73	Lymphoid	TXNIP
1.40575784272761e-77	2.9517130972431	0.475	0.121	2.32456116873438e-73	Lymphoid	CHST11
5.50947703684215e-77	3.75056174719522	0.353	0.063	9.11047122812218e-73	Lymphoid	DEF6
4.39000373080727e-74	3.2111456127886	0.475	0.134	7.2593101692629e-70	Lymphoid	STK10
1.10235996661475e-71	3.23481333486713	0.371	0.075	1.82286244079415e-67	Lymphoid	CD53
1.13466965437967e-71	4.22083788837714	0.276	0.039	1.87628974048222e-67	Lymphoid	PGGHG
1.03323746357277e-69	4.14998558702706	0.252	0.031	1.70856146976394e-65	Lymphoid	IL16
6.50902826201074e-69	3.08763366862276	0.386	0.085	1.0763329134061e-64	Lymphoid	SLA
6.97029620126361e-69	3.45950774309742	0.326	0.058	1.15260817984095e-64	Lymphoid	FYB1
1.07410872935177e-63	3.57853342609975	0.279	0.045	1.77614619485609e-59	Lymphoid	CLEC2B
2.19430497548114e-62	2.71956981117898	0.371	0.088	3.62850270745561e-58	Lymphoid	FGD3
8.40510047878222e-59	3.51672919169592	0.294	0.055	1.38986741517143e-54	Lymphoid	ARHGAP30
3.69206549487118e-57	3.84461062475011	0.303	0.06	6.10519950231898e-53	Lymphoid	TAP1
6.71122764216924e-57	3.6223085002718	0.424	0.134	1.10976860290911e-52	Lymphoid	CASP8
9.12473683247834e-57	2.8558001840261	0.567	0.275	1.50886648261862e-52	Lymphoid	PFN1
1.26703366940017e-53	3.12013932509058	0.258	0.047	2.09516687572012e-49	Lymphoid	CD37
1.90150450593493e-51	3.95166764012824	0.338	0.091	3.14432785101401e-47	Lymphoid	EIF4E3
1.45435012560369e-50	1.73421753532633	0.769	0.565	2.40491336769826e-46	Lymphoid	TSC22D3
2.87491885344252e-49	3.76859235762795	0.312	0.077	4.75396581605255e-45	Lymphoid	RAB27A
5.14891134809385e-49	4.1301408710129	0.309	0.079	8.514239805208e-45	Lymphoid	SLFN5
2.7605648511787e-47	3.52366970303496	0.32	0.085	4.5648700379091e-43	Lymphoid	APOL6
1.0887162343731e-46	2.44380520323094	0.602	0.374	1.80030116515936e-42	Lymphoid	SYNE2
4.72497642960685e-46	2.99223338075256	0.365	0.115	7.81322102399789e-42	Lymphoid	S100A4
8.56611832663359e-46	2.99769272023632	0.267	0.057	1.41649332649213e-41	Lymphoid	ARHGAP9
1.37677858748487e-45	2.3008734424289	0.614	0.387	2.27664107226498e-41	Lymphoid	ARHGEF1
1.49535335409492e-45	3.25558362898247	0.389	0.136	2.47271630633136e-41	Lymphoid	CLEC2D
1.18459351542961e-44	3.46556172211718	0.273	0.062	1.9588438371144e-40	Lymphoid	UCP2
1.58113093151898e-44	2.92036659915087	0.338	0.097	2.61455810835979e-40	Lymphoid	PTK2B
1.70683985019802e-43	3.14498821526957	0.261	0.057	2.82243037628745e-39	Lymphoid	ARHGAP45
2.01927021258088e-43	3.17329435395557	0.279	0.065	3.33906522352374e-39	Lymphoid	STK17B
2.31601577043787e-41	3.13703088377213	0.255	0.057	3.82976367799607e-37	Lymphoid	CCDC88B
8.71156767555695e-41	2.90119776389723	0.285	0.073	1.4405448308301e-36	Lymphoid	LCP2
3.70970885454443e-40	1.72118641921541	0.709	0.569	6.13437456187467e-36	Lymphoid	ACTB
4.60151692106607e-39	2.84771632486471	0.445	0.208	7.60906838067486e-35	Lymphoid	STK4
1.13408956500848e-35	2.13090372424134	0.318	0.096	1.87533050469802e-31	Lymphoid	ITGB2
3.88385888356925e-32	3.1639331335229	0.365	0.15	6.42234904987011e-28	Lymphoid	TNFAIP3
4.39760037115031e-32	3.69427859160453	0.258	0.077	7.27187197373415e-28	Lymphoid	LAT
1.36286073878755e-31	2.8629866733118	0.297	0.1	2.25362651765909e-27	Lymphoid	GNG2
1.58678162338923e-31	2.59569720550523	0.371	0.15	2.62390209243643e-27	Lymphoid	HIST1H1D
1.75440700533511e-31	2.72389778120115	0.255	0.072	2.90108742402214e-27	Lymphoid	NFATC2
6.11167741220935e-31	2.28628300310893	0.561	0.42	1.01062697688294e-26	Lymphoid	ZFP36L2
9.16170927876222e-31	2.59874118823462	0.267	0.08	1.51498024633612e-26	Lymphoid	ID2
6.88352392932351e-30	2.56251197821641	0.418	0.209	1.13825951695294e-25	Lymphoid	SP100
8.17818037680568e-29	1.95221420621634	0.439	0.214	1.35234390710859e-24	Lymphoid	SAMHD1
4.25774472053242e-28	1.3291932447407	0.436	0.18	7.0406066698724e-24	Lymphoid	HCLS1
1.67940418144109e-27	3.22697770766347	0.255	0.086	2.77706275443098e-23	Lymphoid	LBH
3.17484372286031e-26	2.31806415917836	0.501	0.343	5.2499215801218e-22	Lymphoid	CDKN1B
1.30536124758829e-25	2.48591521444563	0.43	0.252	2.158545359012e-21	Lymphoid	PDCD4
1.59078243392052e-25	3.25169216897035	0.255	0.088	2.63051783273098e-21	Lymphoid	CDC42SE2
2.04304231790359e-24	2.52402071236876	0.279	0.104	3.37837477688537e-20	Lymphoid	PIK3IP1
4.275305027635e-24	1.80315390458341	0.567	0.473	7.06964439369723e-20	Lymphoid	CFLAR
1.51476064988885e-23	3.30995338246948	0.282	0.114	2.5048082106562e-19	Lymphoid	DGKA
4.17198616376304e-23	1.24788194129954	0.389	0.168	6.89879632039856e-19	Lymphoid	ARHGAP4
1.55247810027727e-22	2.04145031437134	0.513	0.392	2.5671777866185e-18	Lymphoid	CDC42SE1
2.66580755898268e-21	1.38530982561939	0.638	0.64	4.40817937953375e-17	Lymphoid	CELF2
5.21671458014382e-21	2.47664067228979	0.285	0.126	8.62635922972582e-17	Lymphoid	ITPKB
1.71029100567451e-20	3.06757143927464	0.255	0.105	2.82813720698338e-16	Lymphoid	PSME1
1.26704173930353e-19	2.64846729542762	0.306	0.143	2.09518022011232e-15	Lymphoid	ANKRD44
1.74292500214547e-19	2.14585826597306	0.255	0.1	2.88210078354775e-15	Lymphoid	ARL4C
3.63920588068855e-19	2.90026829250726	0.255	0.106	6.01779084430659e-15	Lymphoid	MOB3A
2.46343874619869e-18	1.59513589568398	0.279	0.118	4.07354231071416e-14	Lymphoid	SFMBT2
4.95526003831478e-18	2.55935491271773	0.335	0.181	8.19401799935732e-14	Lymphoid	EFHD2
5.72704736655291e-18	1.538485876038	0.3	0.136	9.47024552533189e-14	Lymphoid	DOCK2
7.60503051360382e-18	2.64887236071872	0.326	0.185	1.25756784572953e-13	Lymphoid	ANXA6
2.16189530570846e-17	2.25994151063422	0.374	0.236	3.57491007751951e-13	Lymphoid	FMNL1
1.02084486438684e-16	1.97725213847734	0.374	0.219	1.68806906775007e-12	Lymphoid	HIST1H1C
1.77285149376946e-16	2.06064967118437	0.383	0.241	2.93158723009718e-12	Lymphoid	N4BP2L2
5.98618537961417e-16	2.83131619051772	0.288	0.15	9.89875614372999e-12	Lymphoid	BCL2
2.16261790842791e-15	1.6602609711069	0.318	0.162	3.57610497337639e-11	Lymphoid	CYBA
1.05442707596007e-14	2.0518044804749	0.329	0.193	1.74360061280757e-10	Lymphoid	DDIT4
1.06535415552673e-14	1.95006050780497	0.43	0.33	1.76166963157901e-10	Lymphoid	TAPBP
2.09626466026402e-14	2.43937239166437	0.353	0.23	3.46638324221258e-10	Lymphoid	MDFIC
3.04458297934704e-14	1.87971448566675	0.433	0.332	5.03452241464827e-10	Lymphoid	PNRC1
1.2150022584602e-13	1.85803084102962	0.475	0.413	2.00912773458978e-09	Lymphoid	RABGAP1L
4.87958670874364e-12	2.07246334610719	0.335	0.231	8.06888458157848e-08	Lymphoid	SMARCA2
5.99327996444695e-11	1.78673127583092	0.43	0.366	9.91048774920948e-07	Lymphoid	IFI16
1.35473663495582e-10	2.63915615229924	0.273	0.174	2.24019249956295e-06	Lymphoid	STK39
1.48052214464868e-10	1.98677754460343	0.371	0.297	2.44819141839106e-06	Lymphoid	MBNL1
1.78735691484808e-10	1.16266208454598	0.252	0.131	2.95557339439279e-06	Lymphoid	CYTH4
3.53324872085953e-10	1.20528338036512	0.555	0.578	5.84258008481333e-06	Lymphoid	AHNAK
3.64117811493016e-10	2.41910178698136	0.32	0.229	6.02105213084851e-06	Lymphoid	RBL2
1.45494152729347e-09	1.74531536757864	0.409	0.352	2.40589130953248e-05	Lymphoid	TMSB10
1.5328659757939e-09	1.96191759056355	0.264	0.167	2.5347471775728e-05	Lymphoid	ITM2A
1.91224249362083e-09	1.92976835491511	0.35	0.275	3.1620841874514e-05	Lymphoid	SUN2
1.01196822574551e-08	2.15015183194209	0.291	0.204	0.000167339065809278	Lymphoid	FXYD5
1.44122800169991e-08	2.15992697478691	0.285	0.198	0.000238321462361098	Lymphoid	PCSK7
3.80598832316091e-08	2.28839246346075	0.279	0.197	0.000629358229117888	Lymphoid	LIMD2
5.36862109272029e-08	1.82517487534929	0.318	0.236	0.000887755183892227	Lymphoid	H3F3A
1.66431268967503e-07	1.19443877310521	0.516	0.554	0.00275210746364662	Lymphoid	RNF213
3.0613450512116e-07	2.11727524504577	0.288	0.216	0.00506224017668351	Lymphoid	RNF19A
6.10855677008849e-07	1.41128382923048	0.353	0.293	0.0101011094750183	Lymphoid	FNBP1
1.22114889075745e-06	2.30079437229962	0.27	0.198	0.0201929180575652	Lymphoid	MSN
1.87253843974912e-06	1.79882759241324	0.258	0.187	0.0309642956396915	Lymphoid	GRK2
3.63297929119699e-06	1.97078627156029	0.294	0.233	0.0600749455592335	Lymphoid	CFL1
4.46879590608925e-06	2.17655328447743	0.258	0.189	0.0738960091030918	Lymphoid	ZC3HAV1
5.37084262526866e-06	1.25296613328278	0.463	0.506	0.0888122536514426	Lymphoid	OGA
6.62793920188314e-06	1.87932804782938	0.285	0.226	0.10959960264234	Lymphoid	EZR
2.74714303372483e-05	1.66188774422059	0.315	0.275	0.454267572056739	Lymphoid	SYNRG
5.765010583679e-05	1.86771863542335	0.267	0.213	0.953302150117159	Lymphoid	SOCS1
8.46681833376505e-05	1.67526190185491	0.341	0.321	1	Lymphoid	NAP1L4
0.000110825268843515	1.24542013313512	0.415	0.391	1	Lymphoid	MT-ND6
0.000119278605190496	1.38582709577875	0.318	0.279	1	Lymphoid	TGFBR2
0.000247645652056098	1.69721871460735	0.273	0.23	1	Lymphoid	PPP2R5C
0.000261707999738735	1.71665271131358	0.315	0.296	1	Lymphoid	PIK3R1
0.000289041053873064	1.78500441289027	0.306	0.285	1	Lymphoid	ACTN4
0.00129724895989342	1.52445685925478	0.288	0.261	1	Lymphoid	ATM
0.00175003932193467	1.65526467677564	0.306	0.29	1	Lymphoid	OPTN
0.00310222750601333	1.53372821645363	0.285	0.27	1	Lymphoid	SEPTIN9
0.00376275656967044	1.63815645103853	0.323	0.33	1	Lymphoid	MAPK1
0.00550763878335673	1.48964916643172	0.374	0.422	1	Lymphoid	WNK1
0.00746751886579564	1.19114375293627	0.392	0.447	1	Lymphoid	MACF1
0.00836627078923628	1.60238610609059	0.261	0.245	1	Lymphoid	KMT2E
0.00843660032518208	1.67488889384251	0.353	0.39	1	Lymphoid	H1FX
0	12.3837546573127	0.837	0.001	0	Endothelial	VWF
0	10.0942773133183	0.814	0.003	0	Endothelial	PLVAP
0	10.1233539440961	0.791	0.003	0	Endothelial	PTPRB
0	10.8298846063071	0.744	0.001	0	Endothelial	PREX2
0	10.4599519730814	0.744	0.002	0	Endothelial	CDH5
0	10.048267214368	0.698	0.002	0	Endothelial	STC1
0	9.92003818383026	0.651	0.002	0	Endothelial	CLEC1A
0	12.4312043603534	0.605	0	0	Endothelial	SHANK3
0	9.60759769625582	0.581	0.001	0	Endothelial	MMRN2
0	9.7439561306368	0.512	0.001	0	Endothelial	DIPK2B
1.96720560054093e-306	8.13632307428603	0.512	0.002	3.25297118105448e-302	Endothelial	ADGRF5
2.39584562789436e-292	8.4439606536542	0.605	0.005	3.96177033028611e-288	Endothelial	CAVIN2
3.10779859720111e-288	8.62315177985443	0.558	0.003	5.13905576033176e-284	Endothelial	RAPGEF3
8.3827183223957e-287	10.8242067171448	0.372	0	1.38616630179135e-282	Endothelial	EMCN
3.32523227192111e-281	10.2413512891435	0.558	0.002	5.49860408484875e-277	Endothelial	FLT1
5.45221842364335e-275	9.97903966474602	0.395	0.001	9.01578838533664e-271	Endothelial	PCDH1
2.28464657222976e-273	8.15555514315802	0.558	0.004	3.77789157183913e-269	Endothelial	TCIM
5.87329472683836e-268	9.85471998302683	0.419	0.001	9.71208016029991e-264	Endothelial	FLT4
1.08865461004607e-261	8.10608176906512	0.465	0.002	1.80019926317219e-257	Endothelial	RAPGEF5
3.05972255424443e-256	9.14456514795497	0.372	0.001	5.0595572156986e-252	Endothelial	ECSCR
1.7190920606967e-251	8.71989887452224	0.535	0.004	2.84269063156806e-247	Endothelial	RAMP3
5.67783669091585e-247	8.26658774357464	0.605	0.006	9.38887075209846e-243	Endothelial	MCF2L
7.74365841975076e-245	8.61838770617895	0.442	0.002	1.28049135628999e-240	Endothelial	ERG
5.87235714949926e-242	7.47728098435062	0.581	0.006	9.71052978241198e-238	Endothelial	BCAM
3.78289929762915e-230	11.491618309579	0.302	0	6.25540227855957e-226	Endothelial	ARHGEF15
4.30828056011578e-230	11.6857883434686	0.302	0	7.12417273420745e-226	Endothelial	FABP4
1.78008452029639e-221	10.1302024010248	0.372	0.001	2.9435477627621e-217	Endothelial	SEMA3F
1.32807543286562e-220	6.25598897867551	0.698	0.012	2.19610553578659e-216	Endothelial	ADCY4
1.11114884422045e-214	8.54018368855344	0.605	0.008	1.83739572880293e-210	Endothelial	ADAMTS9
6.96045686096626e-212	7.79337515633078	0.419	0.003	1.15098114652938e-207	Endothelial	EPB41L4A
1.28878240570444e-208	7.23637356289996	0.488	0.005	2.13113058607286e-204	Endothelial	KANK3
1.94810083112914e-202	8.27786110116706	0.372	0.002	3.22137953435514e-198	Endothelial	THSD7A
2.74192838259148e-202	8.00688201792208	0.372	0.002	4.53405277345328e-198	Endothelial	MYO5C
8.88966668869492e-201	8.1035237272761	0.302	0.001	1.46999528364259e-196	Endothelial	CX3CL1
6.27995032667976e-192	9.02149509624745	0.419	0.003	1.03845258601977e-187	Endothelial	CA2
9.76117047197058e-187	7.66478660592895	0.372	0.002	1.61410714924506e-182	Endothelial	ESAM
1.80541669156164e-186	10.7849666628729	0.326	0.001	2.98543704116633e-182	Endothelial	ESM1
7.58611696227877e-186	7.55571837260892	0.488	0.005	1.25444030088242e-181	Endothelial	ADGRL4
5.49585305933004e-175	7.37222318024685	0.419	0.004	9.08794261890816e-171	Endothelial	DLL1
6.5298881738316e-174	6.3092308121562	0.628	0.013	1.07978230842479e-169	Endothelial	TMEM255B
1.00654113745165e-170	6.08634687310896	0.628	0.013	1.66441642489005e-166	Endothelial	S1PR1
7.16451687822136e-169	8.00038969943635	0.302	0.002	1.18472451098268e-164	Endothelial	KDR
4.93257532749745e-167	6.98638734779407	0.372	0.003	8.15650656154978e-163	Endothelial	JCAD
7.35782862100034e-162	8.93730821439523	0.326	0.002	1.21669054076862e-157	Endothelial	TIE1
8.63064561996086e-162	6.45636129722214	0.442	0.006	1.42716355971673e-157	Endothelial	JAG2
7.64874565844143e-158	6.76954727007973	0.581	0.013	1.26479658207988e-153	Endothelial	SPARCL1
1.28330572417557e-156	6.95341844911015	0.535	0.011	2.12207434549673e-152	Endothelial	LAMA5
8.47847423187252e-155	6.39927104357384	0.581	0.013	1.40200049898244e-150	Endothelial	DOCK6
1.11202586797732e-145	7.86574809873218	0.442	0.007	1.8388459752873e-141	Endothelial	VWA1
5.94376845631728e-144	8.89591676488382	0.256	0.001	9.82861551936626e-140	Endothelial	CYYR1
6.06138220681522e-144	7.95759645808686	0.395	0.006	1.00231016171897e-139	Endothelial	INHBB
6.54283506901814e-144	8.30422713676005	0.256	0.001	1.08192320701284e-139	Endothelial	MYCT1
8.5132303086923e-144	7.21566717314953	0.279	0.002	1.40774776384536e-139	Endothelial	SPNS2
4.55977614157156e-142	8.10342294620871	0.349	0.004	7.54004582770273e-138	Endothelial	DLL4
2.95670100906616e-136	6.92077017546744	0.814	0.034	4.88920078859181e-132	Endothelial	IGFBP7
2.37674931148922e-135	7.90982618722745	0.256	0.002	3.93019266147858e-131	Endothelial	EFNA1
2.77345296394546e-132	6.09745575881599	0.814	0.038	4.58618182118022e-128	Endothelial	ITGA6
1.4086493983336e-120	6.78058342744194	0.535	0.016	2.32934264508444e-116	Endothelial	CLEC14A
8.00837064633001e-112	7.46398169175416	0.349	0.006	1.32426417007713e-107	Endothelial	PLCB4
6.23758607102298e-108	5.29731339772828	0.744	0.039	1.03144723270436e-103	Endothelial	COL15A1
3.10312090004374e-107	4.38604559149013	0.488	0.014	5.13132072031234e-103	Endothelial	ADGRG1
1.99972013447718e-106	7.00855788103376	0.302	0.005	3.30673721437146e-102	Endothelial	PALMD
3.39963421648811e-104	6.86948046491659	0.256	0.003	5.62163514038474e-100	Endothelial	RASIP1
5.93011155318493e-104	6.17216039123324	0.256	0.003	9.80603246434659e-100	Endothelial	GOLGA8M
2.34804906379942e-102	6.34698736758074	0.395	0.009	3.88273393189872e-98	Endothelial	NOSTRIN
5.08015451859695e-102	5.84234773599271	0.326	0.005	8.40054351195192e-98	Endothelial	RASGRP3
1.4597451005444e-100	5.44887699511086	0.86	0.057	2.41383449826022e-96	Endothelial	EGFL7
2.82196613284048e-97	7.45593562108435	0.279	0.004	4.66640319726502e-93	Endothelial	TM4SF1
4.44965207267778e-92	6.68086896311879	0.395	0.01	7.35794466737998e-88	Endothelial	EDNRB
3.72248715582516e-87	5.60560516593987	0.326	0.007	6.15550476087248e-83	Endothelial	MAPK11
1.43774041184407e-86	7.5178731831365	0.698	0.044	2.37744754502535e-82	Endothelial	AQP1
9.69007513713369e-85	5.11565606754371	0.442	0.014	1.60235082467643e-80	Endothelial	CSGALNACT1
1.23907896510133e-83	5.32897643385443	0.349	0.009	2.04894097669156e-79	Endothelial	PPP1R13B
3.02889526383565e-81	4.83522688099103	0.279	0.005	5.00858120827863e-77	Endothelial	HIP1R
2.21123856622047e-79	6.29379889616856	0.395	0.012	3.65650409310217e-75	Endothelial	RASGRF2
1.0676295806381e-75	6.05496596518424	0.442	0.018	1.76543227454317e-71	Endothelial	TANC1
3.53963429587375e-73	5.68481670133405	0.442	0.019	5.85313927165683e-69	Endothelial	CALCRL
2.52319012986747e-70	7.06163075450638	0.349	0.012	4.17234719874886e-66	Endothelial	AFAP1L1
5.00185199760327e-70	5.63266541108298	0.442	0.019	8.27106246323676e-66	Endothelial	RBP7
3.6234505669671e-68	4.96967099957802	0.674	0.052	5.9917378575368e-64	Endothelial	PIK3R3
7.89034595968308e-67	5.84741276939052	0.256	0.006	1.30474760789319e-62	Endothelial	SEMA6B
8.1440687726382e-66	4.4514868896843	0.465	0.026	1.34670321224345e-61	Endothelial	ENTPD1
5.54703413038712e-65	5.1526105375115	0.465	0.024	9.17257563800815e-61	Endothelial	DYSF
1.78234867435875e-64	5.7528600488038	0.302	0.009	2.94729176791964e-60	Endothelial	ARAP3
3.2935430101197e-64	5.58338142605887	0.372	0.014	5.44620272153394e-60	Endothelial	CFI
6.95098522624294e-64	5.68405456286674	0.419	0.02	1.14941491701153e-59	Endothelial	ROBO4
5.65512263654938e-61	4.10184590404252	0.558	0.038	9.35131079179806e-57	Endothelial	NOTCH1
2.03405374602605e-59	4.94011860535166	0.86	0.115	3.36351127442868e-55	Endothelial	PECAM1
4.80110430989643e-58	4.70760064230424	0.651	0.058	7.93910608684474e-54	Endothelial	KALRN
1.74320378337154e-57	5.50259303267768	0.372	0.017	2.88256177618318e-53	Endothelial	CCL14
1.94809395902684e-54	5.07997698523102	0.279	0.01	3.22136817064678e-50	Endothelial	CD9
1.01440523019308e-53	5.01223399820524	0.651	0.064	1.67742048864729e-49	Endothelial	RGCC
3.44665514868216e-53	4.66993604898765	0.581	0.049	5.69938895386083e-49	Endothelial	COL18A1
1.34644063641179e-51	5.11506522215302	0.419	0.025	2.22647423637054e-47	Endothelial	MAGI1
1.00071755998075e-50	4.97032728441298	0.326	0.015	1.65478655718417e-46	Endothelial	PEAR1
2.16369806741521e-50	5.01594960853558	0.581	0.058	3.57789112427779e-46	Endothelial	ITPRIP
1.12103449818903e-49	5.48432909300953	0.279	0.011	1.85374264620538e-45	Endothelial	FAM167B
2.0963945296636e-49	4.79444013847934	0.605	0.059	3.46659799425172e-45	Endothelial	MTUS1
2.17637481200111e-49	4.88280018803978	0.721	0.088	3.59885338912504e-45	Endothelial	EPAS1
7.22676118922726e-49	4.34708703848808	0.907	0.164	1.19501723025062e-44	Endothelial	NPDC1
9.22366847443335e-49	4.0292101522097	0.698	0.077	1.5252258189323e-44	Endothelial	CD93
2.0979890478569e-48	4.97718715971836	0.465	0.033	3.46923468953617e-44	Endothelial	DOC2B
3.2996328216587e-47	4.67655636489568	0.372	0.02	5.45627283389483e-43	Endothelial	AGRN
9.4638584049658e-47	5.85803396866525	0.442	0.033	1.56494362584514e-42	Endothelial	SLCO2A1
1.99812927191503e-46	5.34525661905623	0.302	0.013	3.3041065640387e-42	Endothelial	TDRP
3.75386581211858e-46	4.58882522846042	0.442	0.032	6.20739250691928e-42	Endothelial	MYO1B
1.28989359545779e-45	3.69940436292403	0.465	0.036	2.13296804944899e-41	Endothelial	SHE
2.93071696610672e-45	5.46001791590476	0.372	0.023	4.84623357515408e-41	Endothelial	SLC9A3R2
9.64151448050117e-45	4.34949938740131	0.674	0.083	1.59432083449567e-40	Endothelial	ARHGAP29
1.51912011247515e-43	4.79130754184022	0.372	0.023	2.51201701798891e-39	Endothelial	MCAM
3.5135146345802e-43	4.52648888066354	0.395	0.027	5.80994779974182e-39	Endothelial	CADPS2
7.23844703181209e-41	4.43005216249854	0.488	0.047	1.19694960118045e-36	Endothelial	CRIP2
1.72671378063751e-38	4.36245810765596	0.465	0.041	2.85529390766219e-34	Endothelial	HYAL2
1.97588336419258e-37	4.94577807517903	0.372	0.028	3.26732073102886e-33	Endothelial	APOLD1
2.45700164693883e-37	4.6814062331271	0.395	0.032	4.06289792337805e-33	Endothelial	PDLIM1
1.49527541189284e-36	4.10878014611841	0.372	0.027	2.472587421106e-32	Endothelial	NECTIN2
2.02412738905611e-36	5.49433911686444	0.302	0.019	3.34709705054318e-32	Endothelial	PLK2
2.41647131434549e-35	3.97862909671707	0.442	0.042	3.9958769654017e-31	Endothelial	SCARF1
5.65892152767288e-35	4.80609731876932	0.488	0.062	9.35759263815987e-31	Endothelial	INSR
1.04673230469162e-34	4.73398733918708	0.744	0.14	1.73087653903806e-30	Endothelial	SPRY1
1.45053997383983e-34	4.44677499594857	0.349	0.026	2.39861290074155e-30	Endothelial	MAPK12
8.46248430405752e-32	4.18033632102946	0.279	0.018	1.39935640451895e-27	Endothelial	DUSP5
1.32686230540345e-30	4.4789590884665	0.326	0.026	2.19409950821515e-26	Endothelial	NUAK1
4.12481829141139e-30	4.00936660018259	0.465	0.055	6.82079952667787e-26	Endothelial	PIK3C2B
6.91982403928078e-30	4.00667761951958	0.372	0.034	1.14426210313547e-25	Endothelial	RALGAPA2
1.42682913999487e-29	3.82893610254876	0.837	0.242	2.35940466589552e-25	Endothelial	DOCK9
2.07641228830778e-29	4.18850932164258	0.465	0.054	3.43355535994575e-25	Endothelial	CRIM1
6.17335380784557e-29	3.97919308794548	0.279	0.019	1.02082578566534e-24	Endothelial	LAYN
1.09170082974143e-28	3.80164723189325	0.326	0.027	1.80523649206043e-24	Endothelial	CD40
2.5026175749011e-28	5.1243164156782	0.279	0.02	4.13832842185645e-24	Endothelial	HOXD3
3.03787514024891e-28	4.17763866146128	0.558	0.088	5.0234303319156e-24	Endothelial	PODXL
3.27567182191316e-28	4.078163843385	0.326	0.029	5.41665092471559e-24	Endothelial	JUP
6.17102152542674e-28	3.61602102888791	0.628	0.116	1.02044011944457e-23	Endothelial	PTPRM
1.66353858832955e-27	3.52593159379603	0.395	0.042	2.75082740966175e-23	Endothelial	ICA1
1.9942300165322e-27	4.8964518342991	0.349	0.034	3.29765875533765e-23	Endothelial	ITGA1
4.81422997613972e-27	3.64668555284433	0.512	0.073	7.96081068854464e-23	Endothelial	SLC2A3
1.23209018242294e-26	3.19759985961342	0.651	0.123	2.03738432565458e-22	Endothelial	XAF1
2.32609227635376e-26	4.42139320856763	0.256	0.018	3.84642618817858e-22	Endothelial	FAM241A
1.92531666016239e-25	4.01454177473854	0.256	0.02	3.18370362924453e-21	Endothelial	IGFBP2
3.0855578715684e-25	4.2008315167837	0.326	0.036	5.1022784964255e-21	Endothelial	HOXD4
8.45521522334629e-25	4.45309669417493	0.395	0.049	1.39815438933254e-20	Endothelial	LIFR
1.51137337690336e-24	4.11244872791886	0.256	0.02	2.49920701604739e-20	Endothelial	CACNA1C
3.95041798966108e-24	3.49127359395517	0.372	0.042	6.53241118770356e-20	Endothelial	PDGFB
1.03064689331543e-22	3.81864846761167	0.674	0.18	1.7042777027864e-18	Endothelial	ENG
1.33728693014035e-22	3.2721728301752	0.814	0.303	2.21133766768008e-18	Endothelial	HSPG2
2.62564051905947e-22	2.70361930909263	0.442	0.069	4.34175916231673e-18	Endothelial	MGAT4A
3.33333771473103e-22	3.38114786177025	0.535	0.105	5.51200724507923e-18	Endothelial	PALM2-AKAP2
4.65915826624341e-22	3.82221740445831	0.326	0.041	7.7043841090601e-18	Endothelial	SCARB1
5.4808878631108e-22	2.87248935149142	0.256	0.022	9.06319617044002e-18	Endothelial	ACSL5
9.8425264901188e-22	3.24526219827994	0.488	0.082	1.62756018040604e-17	Endothelial	ETS2
2.35785208754759e-21	4.02158292324346	0.698	0.19	3.89894421196869e-17	Endothelial	IVNS1ABP
2.49880331179119e-21	3.9020090703518	0.395	0.055	4.13202115637791e-17	Endothelial	GFOD2
5.26478408603823e-21	3.97614530945971	0.442	0.069	8.70584696467282e-17	Endothelial	KIAA1217
6.81137394282874e-21	3.7494406945236	0.349	0.043	1.12632879518616e-16	Endothelial	ENPP2
7.08460754957038e-21	3.51675721199526	0.372	0.05	1.17151070439696e-16	Endothelial	KIAA0355
1.19789904344628e-20	2.38660569050945	0.442	0.065	1.98084585824278e-16	Endothelial	BST2
1.29354476010628e-20	3.94425277388292	0.372	0.051	2.13900561531175e-16	Endothelial	FBXO31
2.0892339966896e-20	4.28649066113533	0.419	0.067	3.45475733692592e-16	Endothelial	EFNB2
3.68471269674114e-20	4.32849614549463	0.349	0.047	6.09304091533115e-16	Endothelial	ADAMTS4
2.48111860578695e-19	3.00717113757573	0.651	0.178	4.10277772652929e-15	Endothelial	TCF4
4.02741470124832e-19	3.68876279874924	0.302	0.036	6.65973294998421e-15	Endothelial	MCTP1
5.04261940561507e-19	2.92161061792683	0.558	0.122	8.33847544912509e-15	Endothelial	ITPKC
7.56873407872694e-19	3.83382116319472	0.535	0.122	1.25156586725829e-14	Endothelial	HECW2
9.08939572725871e-19	3.6789524837024	0.372	0.057	1.5030224774595e-14	Endothelial	PTPN14
9.76271421517952e-19	2.71201637008817	0.488	0.087	1.61436242262209e-14	Endothelial	ARRDC2
2.30356774022281e-18	2.88336532072098	0.302	0.035	3.80917961523244e-14	Endothelial	MSRA
6.00488855040891e-18	3.73254909974975	0.372	0.061	9.92968370695618e-14	Endothelial	ELK3
7.54422247782518e-18	3.09831393255241	0.558	0.137	1.24751262893317e-13	Endothelial	TJP1
1.00129219848183e-17	3.44997160296833	0.372	0.058	1.65573677940955e-13	Endothelial	SLC29A1
1.00177344997882e-17	2.820802132565	0.93	0.526	1.65653257688497e-13	Endothelial	COL4A1
1.34137727497696e-17	2.04639113727508	0.744	0.222	2.2181014619019e-13	Endothelial	PLXND1
1.83844739914834e-17	3.24075321018398	0.488	0.111	3.04005661923169e-13	Endothelial	ID3
2.18112203272211e-17	2.99528024072139	0.581	0.154	3.60670339330928e-13	Endothelial	PPFIBP1
2.6425426712508e-17	3.09576722618392	0.512	0.114	4.36970856118032e-13	Endothelial	NEDD9
3.26512235551796e-17	2.29894287408904	0.907	0.56	5.3992063270845e-13	Endothelial	COL4A2
5.04312057346542e-17	3.48827114621926	0.256	0.028	8.33930418028243e-13	Endothelial	FGD6
1.09879757520513e-16	3.18069472949796	0.488	0.118	1.81697167035921e-12	Endothelial	MYO18A
1.49816834027109e-16	3.50132513306044	0.302	0.043	2.47737116747228e-12	Endothelial	RHOJ
2.51350378197222e-16	3.4247568497642	0.605	0.185	4.15632985386925e-12	Endothelial	SELENOW
2.69460826291746e-16	3.25403970204025	0.488	0.109	4.4558042235603e-12	Endothelial	PPARG
3.37509346380819e-16	2.63063312671269	0.698	0.254	5.58105455175323e-12	Endothelial	SEC14L1
1.29155842733635e-15	4.80017972800188	0.256	0.032	2.13572101544338e-11	Endothelial	DEPP1
1.34485332172327e-15	2.78794574707263	0.535	0.134	2.2238494528016e-11	Endothelial	PITPNC1
4.07829536294396e-15	1.77700259327391	0.535	0.127	6.74386921216413e-11	Endothelial	SFMBT2
4.62207742201734e-15	2.20346999362632	0.581	0.162	7.64306722504787e-11	Endothelial	FGD4
5.01232937842893e-15	3.28184385505182	0.279	0.039	8.28838786017008e-11	Endothelial	KIFC3
7.73990637852308e-15	3.33075197987016	0.279	0.039	1.27987091875258e-10	Endothelial	ZBTB46
8.73656203609148e-15	3.46854396467869	0.302	0.047	1.44467789828809e-10	Endothelial	ACACB
1.15964379119218e-14	2.54748276705754	0.674	0.239	1.91758697311538e-10	Endothelial	UACA
1.26359944015207e-14	3.74346897237571	0.302	0.046	2.08948803423547e-10	Endothelial	VEGFC
1.34708931638066e-14	3.42378230542386	0.535	0.154	2.22754689356707e-10	Endothelial	PLPP1
2.82314456175563e-14	3.67786876822483	0.349	0.063	4.66835184731911e-10	Endothelial	SORBS2
3.90780738045943e-14	2.86579496663016	0.349	0.064	6.46195028432771e-10	Endothelial	DNM3
7.64456439124542e-14	2.79853358995184	0.605	0.217	1.26410516773634e-09	Endothelial	NFIB
8.57590165368838e-14	3.01440829428196	0.395	0.09	1.41811109745391e-09	Endothelial	RASAL2
9.57187345597923e-14	2.93659739313801	0.395	0.083	1.58280499468073e-09	Endothelial	SNRK
1.27093890615565e-13	3.04054681136886	0.558	0.178	2.10162457521898e-09	Endothelial	LIMS2
4.15814789478043e-13	2.66841817103484	0.326	0.058	6.87591335880891e-09	Endothelial	EXD3
4.75399385398821e-13	2.26596316421959	0.419	0.089	7.86120423695491e-09	Endothelial	MLKL
5.53415993852562e-13	2.12970015861071	0.256	0.036	9.15128687434597e-09	Endothelial	PRKCH
7.91737818969621e-13	2.31086455754019	0.535	0.153	1.30921765744817e-08	Endothelial	PML
9.09581927052631e-13	3.31434009594447	0.326	0.063	1.50408467457423e-08	Endothelial	SH3BGRL2
2.2261945717036e-12	3.07955828684391	0.419	0.105	3.68123534376907e-08	Endothelial	AFDN
6.97501696127275e-12	3.29599010697763	0.419	0.108	1.15338880471606e-07	Endothelial	FNBP1L
8.03476345206305e-12	3.19904181748405	0.256	0.042	1.32862848443315e-07	Endothelial	PVR
1.11771340704476e-11	2.28798800996921	0.791	0.474	1.84825088988922e-07	Endothelial	APP
1.40508663465324e-11	2.97360032977328	0.512	0.174	2.32345125906259e-07	Endothelial	ARL15
1.55691503030223e-11	3.06440109297533	0.349	0.076	2.57451469410777e-07	Endothelial	SMAD1
2.92703933306151e-11	2.51471520269553	0.279	0.05	4.84015224115051e-07	Endothelial	CERK
3.37841067722382e-11	1.71547699854373	0.326	0.063	5.58653989585731e-07	Endothelial	GIMAP7
3.66390520171345e-11	1.56611504766822	0.884	0.682	6.05863364155336e-07	Endothelial	ARGLU1
3.79949010442361e-11	2.72033909549413	0.628	0.279	6.28283683667488e-07	Endothelial	TGFBR2
3.95526293922507e-11	2.59700653346112	0.442	0.137	6.54042279630258e-07	Endothelial	LDB2
4.89396249238837e-11	3.35818248894076	0.256	0.044	8.0926563774134e-07	Endothelial	PKP4
5.48866513335134e-11	2.06386367150353	0.884	0.563	9.07605666450977e-07	Endothelial	SPARC
6.56376086026825e-11	2.20990709250717	0.698	0.336	1.08538349585396e-06	Endothelial	TACC1
1.05708686222633e-10	3.97928186306045	0.279	0.054	1.74799883537746e-06	Endothelial	PELO
1.08197329267217e-10	2.93626711953358	0.256	0.045	1.7891510367627e-06	Endothelial	HBEGF
1.15006407118546e-10	2.54315563813582	0.256	0.045	1.90174594811227e-06	Endothelial	PCDH12
1.24674742046826e-10	2.8932945533447	0.419	0.126	2.06162153448631e-06	Endothelial	BHLHE40
1.38103367267213e-10	2.26486415004201	0.558	0.199	2.28367728113063e-06	Endothelial	SOCS3
1.90074482074307e-10	2.16547028953482	0.581	0.234	3.14307163558073e-06	Endothelial	SWAP70
1.99280750779085e-10	2.15760745742231	0.605	0.241	3.29530649488296e-06	Endothelial	CHSY1
2.91690958203277e-10	2.60722606602573	0.442	0.136	4.82340168484939e-06	Endothelial	EGLN1
4.30569649005847e-10	2.88577734458224	0.349	0.086	7.11989971596069e-06	Endothelial	RGS3
4.74441626201013e-10	2.74534884071991	0.674	0.323	7.84536673085995e-06	Endothelial	EMP1
5.28975598868768e-10	2.15109484849211	0.326	0.072	8.74714050289395e-06	Endothelial	PTPRE
5.95225279685353e-10	2.77594833825564	0.302	0.067	9.842645224877e-06	Endothelial	SDE2
6.10758962454331e-10	2.47058898406457	0.465	0.134	1.00995102031448e-05	Endothelial	A2M
6.26789735481375e-10	1.30344983009088	0.349	0.077	1.036459506592e-05	Endothelial	GIMAP4
6.77349086772841e-10	2.03886882838342	0.512	0.18	1.12006444988757e-05	Endothelial	FAM118A
7.86531919497089e-10	3.27636133076784	0.628	0.276	1.30060918208039e-05	Endothelial	IGFBP3
1.72037507957155e-09	3.25304536815631	0.256	0.05	2.84481223157951e-05	Endothelial	MECOM
1.78110387760096e-09	2.33565131664635	0.372	0.101	2.94523337200094e-05	Endothelial	CDK17
2.41583538845082e-09	2.77198192812722	0.372	0.102	3.99482539834227e-05	Endothelial	DIAPH2
2.48671198264987e-09	2.31681356758227	0.349	0.088	4.11202693450983e-05	Endothelial	PRKD2
2.84616764308493e-09	3.05115809276847	0.395	0.122	4.70642281460524e-05	Endothelial	MYO6
3.19699977955251e-09	2.4664712322127	0.535	0.201	5.28655883546803e-05	Endothelial	DDIT4
5.44217947418702e-09	2.67541145202894	0.465	0.169	8.99918797851565e-05	Endothelial	LMCD1
7.8543554169355e-09	1.84612028863049	0.721	0.403	0.000129879621174446	Endothelial	CNN3
8.51004173230059e-09	2.55938085155696	0.419	0.131	0.000140722050085323	Endothelial	FMNL3
1.38302627351943e-08	2.00089254430818	0.302	0.072	0.000228697224589173	Endothelial	MBNL2
1.56880256727799e-08	2.81503603481175	0.465	0.175	0.000259417192525089	Endothelial	MRTFB
2.01106511289015e-08	1.45757314329734	0.721	0.39	0.000332549727067515	Endothelial	MT-ND6
2.15842172673483e-08	2.48224912677619	0.302	0.074	0.000356916616732872	Endothelial	TMEM204
2.30429936368465e-08	2.59857921482089	0.326	0.085	0.000381038942778894	Endothelial	MAP3K6
2.50738326899464e-08	2.52718851430603	0.326	0.086	0.000414620897360954	Endothelial	EHD4
2.61943925257122e-08	2.19836038509475	0.349	0.098	0.000433150474805177	Endothelial	TNFRSF10B
3.31241928324626e-08	2.69071717312822	0.372	0.113	0.000547741652677601	Endothelial	BCL2L11
3.40328279097646e-08	2.51397961238981	0.326	0.088	0.000562766842315867	Endothelial	FILIP1
3.67540206461159e-08	2.77848808623422	0.302	0.076	0.000607764485404172	Endothelial	PPP2R5A
3.75075611648087e-08	1.98989863667687	0.302	0.075	0.000620225031421277	Endothelial	NBEAL2
3.97584990981463e-08	3.03310870007203	0.395	0.134	0.000657446541086947	Endothelial	CAV1
5.22394543152409e-08	2.20527205621561	0.442	0.157	0.000863831616556823	Endothelial	ARHGEF10
5.25005405648364e-08	1.77672691913507	0.628	0.301	0.000868148938780134	Endothelial	NKTR
6.13934385131839e-08	1.86653357715898	0.744	0.5	0.00101520189925401	Endothelial	ZFP36
6.25425767266462e-08	1.97507981789262	0.535	0.248	0.00103420404875182	Endothelial	TAOK2
7.20101378656528e-08	2.3497877003815	0.558	0.246	0.00119075963974643	Endothelial	RIMKLB
9.5159443832414e-08	1.71624677954415	0.628	0.334	0.0015735565632128	Endothelial	DPYSL2
1.03680663288586e-07	2.74004256401527	0.349	0.112	0.00171446344814006	Endothelial	FGD5
1.34245347239229e-07	2.28929414814177	0.488	0.199	0.0022198810619479	Endothelial	TNS2
1.58867049602834e-07	1.88760184498358	0.279	0.07	0.00262702553223247	Endothelial	THBD
1.849729202386e-07	1.92259768142253	0.442	0.166	0.00305871220906549	Endothelial	DENND11
1.92348110965339e-07	2.52956367426623	0.512	0.24	0.00318066836292284	Endothelial	GRB10
1.95509832784228e-07	1.22402682797578	0.767	0.442	0.00323295059492	Endothelial	SRSF5
1.95942078519298e-07	1.36989154414084	0.674	0.392	0.00324009821039511	Endothelial	SYNE2
2.24988485237373e-07	1.56586416953642	0.256	0.059	0.0037204095918852	Endothelial	GIMAP5
2.25611285468011e-07	2.83954283141697	0.256	0.063	0.00373070821649903	Endothelial	CRPPA
2.39836202924214e-07	2.46130048182777	0.372	0.118	0.0039659314515548	Endothelial	TAF1C
2.47871844876405e-07	2.13762756478587	0.395	0.135	0.00409880882687623	Endothelial	MYO1E
2.49186647265768e-07	2.00319294024567	0.512	0.227	0.00412055039918675	Endothelial	RBPMS
2.62521599760064e-07	2.23551194632177	0.349	0.123	0.00434105717363242	Endothelial	PPM1F
2.64880562388715e-07	2.47062245843685	0.279	0.074	0.0043800649796598	Endothelial	TRIB2
2.84278953376202e-07	1.60691649384748	0.488	0.194	0.00470083677302888	Endothelial	KAT6A
2.89550246172464e-07	1.38309498922895	0.488	0.2	0.00478800287070786	Endothelial	NLRP1
3.48609567364327e-07	2.24802135026691	0.419	0.154	0.00576460780593652	Endothelial	SHC1
3.70072973785889e-07	2.46951741204315	0.372	0.128	0.00611952669452346	Endothelial	BCAR1
3.97571197216167e-07	1.93627701214086	0.302	0.083	0.00657423731716654	Endothelial	STARD8
3.98014358691952e-07	2.30603499509069	0.279	0.073	0.00658156543533012	Endothelial	PDE10A
4.53394200033168e-07	1.97916477951921	0.302	0.097	0.00749732649174847	Endothelial	MYH9
4.89112401449225e-07	2.20925765501784	0.419	0.155	0.00808796267036438	Endothelial	FZD4
5.78231918469342e-07	2.23059112936178	0.395	0.137	0.00956164300380904	Endothelial	ITPKB
6.90601630329969e-07	2.27504419511054	0.442	0.182	0.0114197885591364	Endothelial	SGK1
7.45181727126137e-07	2.52060326743995	0.256	0.067	0.0123223250397578	Endothelial	SSH1
7.66965932537482e-07	1.22847449676276	0.86	0.613	0.0126825486604398	Endothelial	GSN
8.63588054736614e-07	3.01871207642968	0.302	0.094	0.0142802920731247	Endothelial	GRASP
8.63735891569873e-07	1.83977041447425	0.465	0.196	0.0142827367029994	Endothelial	HTRA1
9.00513301921623e-07	2.55439811657332	0.279	0.075	0.014890887960576	Endothelial	CTNNB1
9.733940080431e-07	1.23494412172509	0.814	0.607	0.0160960433170007	Endothelial	JUND
1.13954892743809e-06	2.14079942308652	0.465	0.197	0.0188435810641163	Endothelial	INF2
1.18629278006267e-06	1.3091429323548	0.791	0.615	0.0196165374111163	Endothelial	VIM
1.18706067326727e-06	2.23138101277814	0.512	0.245	0.0196292352931476	Endothelial	OSMR
1.23005145477234e-06	1.84251570918882	0.279	0.087	0.0203401308561154	Endothelial	GORASP1
1.4434420218279e-06	1.53750375881444	0.651	0.358	0.0238687572729461	Endothelial	NRP1
1.56138180778687e-06	1.96143206709962	0.488	0.228	0.0258190095735637	Endothelial	MYOF
1.7606475803496e-06	2.43478430662165	0.372	0.141	0.029114068388661	Endothelial	BMPR2
1.77515007775735e-06	2.07519016002071	0.349	0.118	0.0293538816857956	Endothelial	MIDN
1.83373283840053e-06	2.19860550598095	0.395	0.156	0.0303226062157912	Endothelial	PTK2
1.84976880676901e-06	1.50791939042802	0.395	0.137	0.0305877769887323	Endothelial	SERPINB6
1.85163322810175e-06	2.64555647987331	0.372	0.139	0.0306186070598906	Endothelial	PXDN
2.00182854041081e-06	2.22105600161586	0.279	0.078	0.0331022367442332	Endothelial	PIK3C2A
2.04464437898393e-06	1.80567781641715	0.302	0.088	0.0338102394508783	Endothelial	EMC10
2.04889911593704e-06	1.59132525152517	0.698	0.46	0.0338805957811348	Endothelial	STOM
2.20230916824835e-06	3.04434413498754	0.302	0.094	0.0364173844061547	Endothelial	NDST1
2.20282341174066e-06	1.03518478292092	0.698	0.386	0.0364258879365435	Endothelial	IKBKB
2.26322790133109e-06	2.19584820535808	0.349	0.116	0.0374247365764109	Endothelial	PPP2R1B
2.3864788516699e-06	2.71398323033501	0.279	0.098	0.0394628142912134	Endothelial	EPHB4
2.61471609155187e-06	1.61878317168538	0.465	0.205	0.0432369452899017	Endothelial	RAPH1
2.83831638336705e-06	1.96029590320798	0.605	0.346	0.0469343997153575	Endothelial	IGFBP4
3.07342955363935e-06	1.54238141809991	0.349	0.114	0.0508222310989803	Endothelial	TNFRSF1B
3.0901995478665e-06	2.16777128228318	0.395	0.148	0.0510995397235205	Endothelial	DOCK4
3.17359345388756e-06	2.27006220045922	0.349	0.129	0.0524785413534847	Endothelial	PLEKHG1
3.46357455321547e-06	1.92100110489249	0.419	0.171	0.057273668811971	Endothelial	PON2
3.91544294790774e-06	2.31973893007246	0.372	0.145	0.0647457645866024	Endothelial	SLC44A2
4.00088316257019e-06	1.67826339483221	0.395	0.149	0.0661586039762606	Endothelial	GPCPD1
4.32221388686806e-06	1.93597209851084	0.419	0.172	0.0714721288332502	Endothelial	CNST
4.47804657005602e-06	1.07399590740785	0.837	0.58	0.0740489780824463	Endothelial	TSC22D3
4.60073140175986e-06	1.76586421298685	0.488	0.255	0.0760776944595011	Endothelial	PEAK1
4.68411333911863e-06	1.73319208867316	0.488	0.252	0.0774564981756657	Endothelial	PLCG1
5.04431036039573e-06	1.99000312934496	0.465	0.23	0.0834127161195038	Endothelial	ADGRL2
5.04899175538418e-06	1.47018868598261	0.558	0.264	0.0834901276670328	Endothelial	PDCD4
5.09050822112744e-06	2.2187922103537	0.302	0.099	0.0841766439445634	Endothelial	KSR1
5.4197836214405e-06	1.84998421030851	0.419	0.172	0.0896215419641402	Endothelial	ADAM9
5.94774255916253e-06	2.02660055746947	0.395	0.158	0.0983518709583115	Endothelial	HMBOX1
6.87068196329438e-06	2.12358473492202	0.279	0.082	0.113613596945036	Endothelial	NLRC5
8.20323005103636e-06	2.12686008689359	0.512	0.274	0.135648612123937	Endothelial	ARHGEF7
8.3289126806663e-06	1.05524548441648	0.419	0.153	0.137726900087498	Endothelial	DENND3
8.47657175044407e-06	2.95179296807656	0.302	0.103	0.140168590465343	Endothelial	SIPA1L2
8.55760106240429e-06	1.75739774330851	0.326	0.109	0.141508491167917	Endothelial	TSPAN14
9.2625657018464e-06	1.26953686430602	0.442	0.189	0.153165786445732	Endothelial	ETS1
9.81591904055797e-06	1.87560561725087	0.512	0.276	0.162316037254667	Endothelial	FOSL2
1.00688122097175e-05	1.83871920362767	0.302	0.099	0.166497878699888	Endothelial	TEAD2
1.12050110557232e-05	2.0747809824862	0.256	0.077	0.185286062817439	Endothelial	PLSCR3
1.14429921296131e-05	1.87055586107258	0.372	0.149	0.189221317855282	Endothelial	TMEM44
1.19653655227142e-05	1.15136807901905	0.465	0.193	0.197859284283603	Endothelial	SPTLC2
1.23499925775842e-05	2.47667185487491	0.349	0.136	0.204219477262933	Endothelial	PLXNA2
1.27879348746968e-05	2.40108839544693	0.349	0.136	0.211461291087986	Endothelial	CTTNBP2NL
1.46840574889799e-05	2.28491112143049	0.302	0.105	0.242815574637772	Endothelial	KIAA1671
1.79501169482069e-05	1.55239929108607	0.535	0.291	0.29682313385555	Endothelial	CTNND1
2.02777921525159e-05	1.5175279971003	0.581	0.334	0.335313571034002	Endothelial	RBM6
2.11766401021776e-05	2.22414901518013	0.279	0.094	0.350176920729609	Endothelial	ICAM2
2.26541307132222e-05	1.14397973856988	0.465	0.209	0.374608705473843	Endothelial	ARRDC3
2.30390723327942e-05	1.97683213007815	0.419	0.213	0.380974100095085	Endothelial	CMIP
2.64313853542641e-05	1.6794192319909	0.419	0.184	0.437069388218112	Endothelial	ARHGAP26
3.29874189191717e-05	1.19806334317904	0.372	0.153	0.545479959247424	Endothelial	NEK6
3.45493893528683e-05	1.67156690060341	0.512	0.27	0.571308702339031	Endothelial	SMTN
3.49293032722738e-05	2.01165297180055	0.302	0.113	0.57759095891032	Endothelial	RAPGEF2
3.66447079512272e-05	1.76891459725989	0.372	0.168	0.605956890681494	Endothelial	TRIP10
3.71800241700506e-05	2.05886125418408	0.302	0.11	0.614808879675956	Endothelial	MET
4.43343484829775e-05	1.80240705421817	0.442	0.22	0.733112786514516	Endothelial	ASAP2
4.45528412887953e-05	2.11078653022899	0.372	0.161	0.736725783551518	Endothelial	PTPRG
4.47424097557569e-05	2.06115866726042	0.256	0.083	0.739860487721197	Endothelial	DGKE
4.66612789333408e-05	1.70741772589644	0.512	0.307	0.771590908441724	Endothelial	CD34
4.78227110623872e-05	1.40235258199896	0.372	0.148	0.790796350127635	Endothelial	PRPF4B
4.84689906735418e-05	2.47542505920971	0.302	0.108	0.801483229777687	Endothelial	WDFY1
5.04858491441824e-05	1.3842081365924	0.419	0.19	0.834834001448201	Endothelial	CD2AP
5.08975712962853e-05	1.74043253238793	0.395	0.18	0.841642238955374	Endothelial	SULF2
5.57386206427138e-05	1.73789105806796	0.302	0.11	0.921693830947915	Endothelial	ELMO1
5.94292816159673e-05	1.96713806098559	0.442	0.225	0.982722600801636	Endothelial	MAST4
6.49791843898712e-05	2.34204898808003	0.395	0.189	1	Endothelial	RNF138
6.85481186375599e-05	1.90843013521307	0.302	0.111	1	Endothelial	FDPS
6.92770699574243e-05	1.40553852479808	0.535	0.308	1	Endothelial	RNF115
7.29249328920841e-05	2.13326197237613	0.372	0.163	1	Endothelial	PTPRK
7.56032699556371e-05	2.73395647614834	0.256	0.088	1	Endothelial	CSRNP1
7.74557404522217e-05	2.48472997665012	0.302	0.116	1	Endothelial	BDH2
8.40143823862917e-05	1.32143397687072	0.465	0.243	1	Endothelial	KMT2E
8.95610122584321e-05	1.40350057962014	0.302	0.11	1	Endothelial	FEZ2
9.21696847839806e-05	1.57020828811706	0.558	0.323	1	Endothelial	DOCK1
9.40148922787471e-05	1.31266061205725	0.535	0.317	1	Endothelial	ASAP1
0.000105060120116661	1.27257514063343	0.395	0.187	1	Endothelial	PLSCR1
0.00011604894014673	2.04048329805456	0.279	0.102	1	Endothelial	CDC14A
0.000120943292313194	1.4594521610707	0.465	0.242	1	Endothelial	CD99
0.000122942680740367	1.55118072683028	0.326	0.126	1	Endothelial	GIT2
0.000137418922720443	1.9839995324442	0.326	0.134	1	Endothelial	PPP2R2A
0.000154787701283745	1.31062063249233	0.442	0.221	1	Endothelial	NCBP3
0.000158974236871154	1.69971309236542	0.372	0.179	1	Endothelial	ADAM15
0.000181974610090837	1.79706631803945	0.395	0.189	1	Endothelial	PPP1CB
0.000182029178808929	1.47106759667344	0.419	0.205	1	Endothelial	CHMP1B
0.000198134628799969	1.71884124781932	0.326	0.15	1	Endothelial	NOD1
0.000204688410474483	2.16674196066296	0.279	0.104	1	Endothelial	UBE2Q2
0.000232248161298475	1.63377767969978	0.326	0.133	1	Endothelial	MTMR12
0.00025005074485284	1.25913565495808	0.419	0.204	1	Endothelial	MINK1
0.000267389299085953	1.57999256084728	0.279	0.106	1	Endothelial	ARHGEF6
[truncated: 85 more rows]

## Sheet: Table S3
Table S3. Differentially expressed genes in tumor cell clusters (integrated R7 & R8 MFS). LogFC > 0.5, min.pct > 25, up-regulated genes only.
p_val	avg_log2FC	pct.1	pct.2	p_val_adj	cluster	gene
2.91337918900584e-53	1.03921869515072	0.85	0.791	4.81756382694006e-49	SRSF11+ TC	VEGFA
2.01641569702284e-44	0.854547616721637	0.862	0.836	3.33434499659697e-40	SRSF11+ TC	LENG8
7.58257603821333e-42	0.786627608052108	0.917	0.937	1.25385477367896e-37	SRSF11+ TC	DDX5
1.50528358135417e-39	0.726769590908093	0.865	0.869	2.48913693012725e-35	SRSF11+ TC	CDK5RAP3
2.93671333579235e-37	1.07161461939852	0.717	0.639	4.85614917206624e-33	SRSF11+ TC	GGA3
1.84092451751635e-36	0.875501624020752	0.803	0.788	3.04415278216504e-32	SRSF11+ TC	CCNL2
1.55689001557768e-34	0.934756264596912	0.768	0.738	2.57447332975924e-30	SRSF11+ TC	TCF25
6.96168404308597e-30	0.971658505025626	0.706	0.658	1.1511840733647e-25	SRSF11+ TC	SRRM2
1.43733286306846e-27	0.827781218939415	0.759	0.767	2.37677362237001e-23	SRSF11+ TC	HGS
2.98774110009663e-27	0.973193401736589	0.707	0.656	4.94052868311979e-23	SRSF11+ TC	MYO15B
2.19571469179242e-26	0.986265604505613	0.693	0.659	3.63083381434795e-22	SRSF11+ TC	CSNK1D
3.52877632879048e-23	0.912224122393281	0.704	0.71	5.83518453728795e-19	SRSF11+ TC	EXOC7
4.03860516656706e-22	0.979846433914274	0.656	0.636	6.67823750343529e-18	SRSF11+ TC	PXN
9.27823915707433e-22	1.0107620377683	0.64	0.608	1.53424962701381e-17	SRSF11+ TC	POFUT2
3.8874387253025e-21	0.8693868595564	0.725	0.72	6.42826867616021e-17	SRSF11+ TC	HDAC7
1.2385582584646e-20	0.523624707097452	0.826	0.82	2.04807993619707e-16	SRSF11+ TC	SRSF2
3.25191289270982e-20	0.713023734301842	0.786	0.803	5.37736315938495e-16	SRSF11+ TC	SMURF2
9.37925409467719e-20	0.85468944969571	0.671	0.644	1.55095345709582e-15	SRSF11+ TC	TBC1D16
3.47201649534855e-19	1.13837909337202	0.565	0.518	5.74132647670835e-15	SRSF11+ TC	NAT9
3.91636464894477e-18	0.597183838980542	0.822	0.823	6.47610058349507e-14	SRSF11+ TC	ADAM33
1.81628363914033e-17	0.601921540425623	0.767	0.81	3.00340662568245e-13	SRSF11+ TC	NPLOC4
1.01555103388225e-16	0.619941751509804	0.753	0.786	1.6793151896277e-12	SRSF11+ TC	LUC7L3
1.03383208921099e-16	1.31286123210822	0.46	0.375	1.70954474271929e-12	SRSF11+ TC	MAPK8IP3
1.38511998744822e-15	0.814873871184639	0.613	0.598	2.29043441124437e-11	SRSF11+ TC	FNBP4
1.53010466515919e-15	0.902312942613182	0.573	0.545	2.53018107430724e-11	SRSF11+ TC	NARF
2.33251473736567e-15	0.572249532325154	0.772	0.754	3.85704636970786e-11	SRSF11+ TC	ZBTB16
2.54208161934739e-15	0.813695109346074	0.631	0.617	4.20358616575284e-11	SRSF11+ TC	STX16
5.93802953129708e-15	0.774672475632129	0.646	0.651	9.81912563295285e-11	SRSF11+ TC	NPEPPS
9.46665822779341e-15	0.939455483539366	0.587	0.574	1.56540660454792e-10	SRSF11+ TC	SNRNP70
1.23334482037885e-14	1.06739981166031	0.557	0.545	2.03945899497847e-10	SRSF11+ TC	MLLT6
1.88913611732934e-14	0.790604242665922	0.667	0.67	3.1238754836158e-10	SRSF11+ TC	RSRP1
3.85720871085029e-14	1.09617328668348	0.524	0.495	6.37828032426204e-10	SRSF11+ TC	DNM1
6.23361651273912e-14	0.758377841359209	0.659	0.657	1.03079082654654e-09	SRSF11+ TC	MAP3K3
7.55204785156959e-14	1.17448132701723	0.498	0.432	1.24880663273555e-09	SRSF11+ TC	TNNT3
1.47429526008239e-13	0.820019948448795	0.62	0.622	2.43789464207225e-09	SRSF11+ TC	LUC7L
2.1729754031083e-13	0.765497929530276	0.632	0.651	3.59323212657988e-09	SRSF11+ TC	SPG7
2.30645708257537e-13	0.688478380243419	0.668	0.693	3.81395743174664e-09	SRSF11+ TC	HNRNPDL
2.8660712389731e-13	0.689489316942565	0.656	0.699	4.73933540076592e-09	SRSF11+ TC	TRA2A
1.09108788971587e-12	1.17682355249029	0.444	0.376	1.80422293443416e-08	SRSF11+ TC	TEN1
1.7059326565929e-12	0.790938929539106	0.599	0.599	2.82093024094202e-08	SRSF11+ TC	ATRX
1.75778705989129e-12	0.603614697565913	0.673	0.681	2.90667668223623e-08	SRSF11+ TC	MAST2
2.02878989493165e-12	0.814335283447148	0.577	0.589	3.35480697025897e-08	SRSF11+ TC	DUS1L
2.26006326655199e-12	1.11020891966291	0.474	0.428	3.73724061757037e-08	SRSF11+ TC	STX4
6.00617587574397e-12	0.857966703998444	0.515	0.413	9.93181242813023e-08	SRSF11+ TC	ABCA8
8.94290109076965e-12	0.892735128373685	0.592	0.6	1.47879812436967e-07	SRSF11+ TC	PRKG1
1.00541249614068e-11	0.739324065669861	0.628	0.649	1.66255010361822e-07	SRSF11+ TC	STAG1
2.10518413822778e-11	0.703475201174176	0.653	0.695	3.48113249097346e-07	SRSF11+ TC	PDLIM7
2.65485757842898e-11	1.10932329710533	0.43	0.372	4.39007249169016e-07	SRSF11+ TC	ACAP3
3.09927660240406e-11	0.618741691780988	0.635	0.562	5.12496378973535e-07	SRSF11+ TC	ABCA6
3.12733479675085e-11	1.18130780284528	0.473	0.438	5.1713608199072e-07	SRSF11+ TC	SRSF11
4.67061518825118e-11	0.626668261447631	0.695	0.747	7.72332927529215e-07	SRSF11+ TC	FGFR1
4.94526255385617e-11	1.11305000117665	0.469	0.436	8.17748615905656e-07	SRSF11+ TC	SMARCD2
6.01302497055342e-11	0.829082585919735	0.534	0.479	9.94313809130714e-07	SRSF11+ TC	ABCA9
9.10040587854003e-11	0.753596804628382	0.579	0.603	1.50484311607538e-06	SRSF11+ TC	RBM39
4.76591888834651e-10	0.929349319380551	0.473	0.446	7.88092347376979e-06	SRSF11+ TC	STRADA
5.49087097621839e-10	0.767750473717318	0.568	0.577	9.07970424627472e-06	SRSF11+ TC	UNK
8.45353613165419e-10	0.85376515383354	0.513	0.498	1.39787673473034e-05	SRSF11+ TC	DLGAP4
9.62789080871304e-10	1.10106477884678	0.441	0.4	1.59206802412879e-05	SRSF11+ TC	CCDC40
1.11223087959317e-09	0.895179515257583	0.518	0.502	1.83918498249527e-05	SRSF11+ TC	SHPRH
1.55226698056397e-09	0.675758749608474	0.61	0.641	2.56682867906058e-05	SRSF11+ TC	CELF2
1.96118584279264e-09	0.894543788873397	0.501	0.486	3.24301690964191e-05	SRSF11+ TC	FLCN
2.06358087920847e-09	0.976027649723619	0.501	0.492	3.41233734185913e-05	SRSF11+ TC	KLHDC2
7.02713068418369e-09	0.830544173493344	0.505	0.508	0.000116200632993662	SRSF11+ TC	PNISR
7.47180899891863e-09	0.988780689468762	0.435	0.401	0.000123553833606118	SRSF11+ TC	SF3A2
8.58829174802634e-09	1.03275472577456	0.405	0.359	0.000142015992345364	SRSF11+ TC	CALCOCO1
1.26151622803885e-08	0.998728041282593	0.38	0.32	0.000208604323468504	SRSF11+ TC	CLK2
2.1460694117627e-08	1.02345498144006	0.393	0.349	0.000354874037929079	SRSF11+ TC	UCKL1
2.87673459953342e-08	0.649952574949232	0.592	0.64	0.000475696833378846	SRSF11+ TC	RBM33
2.90232403157828e-08	0.546227757879666	0.646	0.687	0.000479928301861784	SRSF11+ TC	BPTF
4.97701782955117e-08	0.616878926290018	0.653	0.705	0.000822999668294581	SRSF11+ TC	DDX27
5.76223119081124e-08	0.5617612692996	0.679	0.734	0.000952842549712546	SRSF11+ TC	PRPF3
6.03632613700983e-08	0.883029503033848	0.527	0.555	0.000998166890015945	SRSF11+ TC	SRRM1
6.59259011980589e-08	0.719970377762985	0.582	0.616	0.0010901507022111	SRSF11+ TC	PSMC5
7.25685028336978e-08	0.897583083603947	0.471	0.421	0.00119999276285803	SRSF11+ TC	ARHGAP27
1.22276296309274e-07	1.08701043325304	0.372	0.326	0.00202196083577016	SRSF11+ TC	DMPK
1.31414895614365e-07	0.846841942401038	0.487	0.491	0.00217307671387913	SRSF11+ TC	SRSF5
1.38006466409887e-07	0.622434240793282	0.59	0.629	0.00228207492855388	SRSF11+ TC	FUBP1
1.38376444261484e-07	0.880034108393473	0.454	0.435	0.00228819288230789	SRSF11+ TC	PAXBP1
1.43728411180582e-07	0.939985009942992	0.441	0.426	0.00237669300728211	SRSF11+ TC	DOCK1
2.07170649787752e-07	0.631565073327878	0.59	0.64	0.00342577386489027	SRSF11+ TC	DCAF8
3.85044552879763e-07	0.669516808045555	0.559	0.6	0.00636709672641976	SRSF11+ TC	TBCD
4.41968271493712e-07	0.621858697938181	0.585	0.588	0.00730838733742002	SRSF11+ TC	FAM20A
4.72746590647655e-07	0.912665441414998	0.432	0.415	0.00781733762294962	SRSF11+ TC	ULK1
5.70066325825629e-07	0.681346496126126	0.556	0.59	0.00942661676385259	SRSF11+ TC	KMT2C
7.06695170999198e-07	0.577969598205639	0.581	0.615	0.0116859113476427	SRSF11+ TC	CREBZF
7.15498891566041e-07	0.934582411594896	0.438	0.437	0.0118314896709361	SRSF11+ TC	CRAMP1
8.88523613539618e-07	1.16159486816315	0.305	0.253	0.0146926264734911	SRSF11+ TC	CDK3
1.18561608146861e-06	0.696887252890144	0.551	0.59	0.019605347523165	SRSF11+ TC	RNF213
1.18727079895159e-06	0.823876524564207	0.48	0.496	0.0196327099314634	SRSF11+ TC	ZRANB2
1.48217301957105e-06	0.67537293047811	0.596	0.641	0.0245092130516268	SRSF11+ TC	SETBP1
2.24416252996697e-06	0.720693910659455	0.507	0.536	0.0371094715955338	SRSF11+ TC	RPTOR
3.18117954160961e-06	0.901283632969563	0.427	0.417	0.0526039849000565	SRSF11+ TC	INO80B
3.87793621646958e-06	1.19663975474407	0.365	0.347	0.0641255532755409	SRSF11+ TC	SDCCAG8
5.15321658105619e-06	0.691876389421327	0.548	0.607	0.0852135893843451	SRSF11+ TC	EPB41L2
5.29616136963609e-06	0.630860360260595	0.551	0.579	0.0875773244083024	SRSF11+ TC	RERE
6.97148404121027e-06	0.871388303365805	0.441	0.439	0.115280460105453	SRSF11+ TC	PPP1R12C
7.03066695440483e-06	0.747152982575282	0.477	0.496	0.116259108758038	SRSF11+ TC	SF3B1
9.62320217296154e-06	0.961590876032239	0.368	0.343	0.159129271132092	SRSF11+ TC	SNX29
1.04798616101577e-05	0.895511298689921	0.419	0.404	0.173294991585568	SRSF11+ TC	GFPT2
1.27596496266311e-05	0.697993537504889	0.52	0.555	0.210993566225972	SRSF11+ TC	OGA
1.59842428639627e-05	0.761030374608395	0.459	0.472	0.264315439998487	SRSF11+ TC	TMEM259
2.16088464847633e-05	1.08745982841704	0.372	0.358	0.357323885472045	SRSF11+ TC	SGSM2
2.21673356079477e-05	0.920731295859573	0.382	0.37	0.366559061613022	SRSF11+ TC	ABCC5
2.38812943268931e-05	0.953433776663034	0.397	0.388	0.394901082989504	SRSF11+ TC	NR1H3
2.57211680875748e-05	0.590847432685631	0.534	0.549	0.425325235496136	SRSF11+ TC	SDK1
2.9283074770519e-05	0.861318152119895	0.416	0.415	0.484224924405303	SRSF11+ TC	STAT2
2.99325455641296e-05	0.797258890871304	0.466	0.49	0.494964573448448	SRSF11+ TC	USP33
3.3721822525304e-05	0.588020370368749	0.599	0.692	0.557624057278427	SRSF11+ TC	RBM17
4.2509847282078e-05	0.672574406899055	0.501	0.506	0.702942834656442	SRSF11+ TC	CBLB
4.39798681354597e-05	0.62936520096183	0.568	0.627	0.727251099487962	SRSF11+ TC	ATN1
4.50159558762006e-05	0.869968435753417	0.432	0.452	0.744383846368854	SRSF11+ TC	CUL4A
5.27395136560957e-05	1.18692836614562	0.288	0.254	0.872100597817198	SRSF11+ TC	EBF3
6.25925544810645e-05	0.57197079681475	0.529	0.561	1	SRSF11+ TC	FBF1
7.8659386345212e-05	0.814084206203645	0.44	0.471	1	SRSF11+ TC	DNM2
9.27419811053462e-05	0.757939968697621	0.441	0.454	1	SRSF11+ TC	PSPC1
0.000108893945094825	0.762451653397165	0.446	0.463	1	SRSF11+ TC	ZGPAT
0.000122748530043859	0.742533569398359	0.451	0.468	1	SRSF11+ TC	BIN1
0.000125023939639684	0.698948862852818	0.379	0.344	1	SRSF11+ TC	TSHZ2
0.000139467057140911	1.00013290902508	0.352	0.343	1	SRSF11+ TC	UVSSA
0.000150714674620067	0.529647608522886	0.56	0.631	1	SRSF11+ TC	DBN1
0.000203772853617689	1.07992382343601	0.33	0.313	1	SRSF11+ TC	SNAPC4
0.000213404365081504	0.778654098738006	0.413	0.429	1	SRSF11+ TC	TIA1
0.000225759873043298	0.734771429529038	0.404	0.404	1	SRSF11+ TC	UBE2O
0.000232870089132266	0.839621585067983	0.399	0.406	1	SRSF11+ TC	CSNK1E
0.000247653446402021	0.681048947794299	0.466	0.505	1	SRSF11+ TC	CYTH2
0.000260312830510684	0.568482569260039	0.529	0.587	1	SRSF11+ TC	USP34
0.000278180353975629	0.783426368267838	0.407	0.418	1	SRSF11+ TC	AGAP1
0.000283661412413406	0.963441569802728	0.305	0.276	1	SRSF11+ TC	HEXD
0.000366083526569862	0.602841899466545	0.543	0.615	1	SRSF11+ TC	U2SURP
0.000393944036517577	0.952376782330386	0.352	0.352	1	SRSF11+ TC	DHPS
0.00039640776022452	0.653720659977378	0.457	0.494	1	SRSF11+ TC	VPS35L
0.000408210174613435	0.758365790778089	0.444	0.478	1	SRSF11+ TC	ATG4B
0.000473496667758694	1.07691881368024	0.327	0.32	1	SRSF11+ TC	QTRT1
0.00050078251909804	0.577885108946334	0.518	0.557	1	SRSF11+ TC	SNX21
0.000545765799188657	0.626968083574196	0.513	0.584	1	SRSF11+ TC	ADD1
0.000665964931622505	0.996752820884511	0.341	0.332	1	SRSF11+ TC	THOC5
0.000686965031402594	1.11414695435788	0.294	0.279	1	SRSF11+ TC	EEF2K
0.000741555739866494	0.732311593853022	0.405	0.424	1	SRSF11+ TC	WDR19
0.00079591255860646	0.750269182565646	0.401	0.418	1	SRSF11+ TC	ARHGAP10
0.00082166461276589	0.802899811423132	0.405	0.433	1	SRSF11+ TC	GGA2
0.000839743775078789	0.722938342008956	0.444	0.481	1	SRSF11+ TC	ENTPD4
0.000923615072576078	0.596280092029145	0.473	0.506	1	SRSF11+ TC	RECQL5
0.00101581701327664	1.0049861392453	0.319	0.309	1	SRSF11+ TC	DOCK9
0.00119718957159504	0.50027520450718	0.576	0.676	1	SRSF11+ TC	KDM2A
0.00119739917816392	0.894618414002902	0.358	0.367	1	SRSF11+ TC	ACOX3
0.0012121940109738	0.90363016148895	0.343	0.348	1	SRSF11+ TC	GPS1
0.00122371092327453	0.910883459660536	0.347	0.344	1	SRSF11+ TC	LAS1L
0.00125893037766606	0.940371718972625	0.324	0.32	1	SRSF11+ TC	ATF6B
0.00129409973172499	1.07795874494287	0.272	0.249	1	SRSF11+ TC	PLA2G6
0.00129577592904817	0.895057160693461	0.363	0.37	1	SRSF11+ TC	CAPN2
0.0013407043987441	0.604646509074798	0.507	0.567	1	SRSF11+ TC	ADD3
0.00151671548657509	0.937741352201372	0.347	0.349	1	SRSF11+ TC	DYNC2H1
0.00152758975076364	0.652367334485434	0.496	0.558	1	SRSF11+ TC	CIRBP
0.00156918788548233	0.763759164308309	0.382	0.401	1	SRSF11+ TC	XRN1
0.00165629323008809	0.641365031151305	0.488	0.55	1	SRSF11+ TC	DENND2A
0.00208153820208653	1.08383879040117	0.258	0.236	1	SRSF11+ TC	MAP3K12
0.00210690546141438	1.01010986855475	0.307	0.303	1	SRSF11+ TC	RAB11FIP3
0.0021536640040537	0.957442448169913	0.297	0.285	1	SRSF11+ TC	ARHGEF10L
0.00218910784434505	0.914252945954472	0.36	0.364	1	SRSF11+ TC	TSPYL2
0.00248519756347151	0.998316014217266	0.283	0.268	1	SRSF11+ TC	TNS2
0.00261092086117883	1.04399238000107	0.264	0.244	1	SRSF11+ TC	LIMCH1
0.00285954370109467	0.838031710897817	0.374	0.397	1	SRSF11+ TC	ARAP1
0.00298255207238544	0.671949417803872	0.515	0.582	1	SRSF11+ TC	CYTH1
0.00311552602057428	0.761680014202252	0.349	0.352	1	SRSF11+ TC	RBMS3
0.00329672360697247	1.15561244848925	0.252	0.235	1	SRSF11+ TC	TTC7A
0.00339500662148217	0.545594057259908	0.485	0.536	1	SRSF11+ TC	NUMA1
0.00358377426758035	0.534421176835592	0.538	0.614	1	SRSF11+ TC	EHBP1
0.0038869006097222	0.544949681544383	0.468	0.502	1	SRSF11+ TC	POLG2
0.00422607646275805	0.879208822271208	0.351	0.362	1	SRSF11+ TC	HTT
0.00470181231198056	0.680274158129469	0.471	0.541	1	SRSF11+ TC	KANSL1
0.00563725210724559	0.688341685889329	0.401	0.428	1	SRSF11+ TC	VPS45
0.00617730501475391	0.956324408444283	0.3	0.3	1	SRSF11+ TC	AKAP8L
0.00635015949748631	0.824307925981997	0.34	0.352	1	SRSF11+ TC	FAM160B2
0.0065045521976451	0.795577558157009	0.366	0.383	1	SRSF11+ TC	TTLL3
0.00677082368037259	0.765215026160014	0.355	0.369	1	SRSF11+ TC	PRPF6
0.00747926948346738	0.740852276500176	0.344	0.356	1	SRSF11+ TC	RPRD1A
0.00752040702940508	0.674916916877065	0.421	0.466	1	SRSF11+ TC	SIN3B
0.00753149696655086	1.07918610431792	0.266	0.262	1	SRSF11+ TC	SMARCC2
0.00818838283339658	1.04821385966121	0.268	0.26	1	SRSF11+ TC	SRSF1
0.00942152635873739	0.776734190032824	0.397	0.442	1	SRSF11+ TC	PRPF31
0.00954386927500202	0.546325755001739	0.466	0.525	1	SRSF11+ TC	CEP95
0.0101672207095613	0.525444161120162	0.534	0.592	1	SRSF11+ TC	CREB5
0.0104946455818452	0.743726172997656	0.362	0.386	1	SRSF11+ TC	CDC42BPB
0.010522682699234	0.818511692528964	0.383	0.405	1	SRSF11+ TC	NCKAP5
0.0108162206390704	0.744095989155204	0.34	0.347	1	SRSF11+ TC	MYO9B
0.0113686834995519	0.768412207063662	0.294	0.29	1	SRSF11+ TC	DDX60L
0.0116901437813443	0.601369214227931	0.441	0.494	1	SRSF11+ TC	RAB28
0.0127072772105513	0.680373610818335	0.388	0.422	1	SRSF11+ TC	INPPL1
0.0127225442807289	0.647124643985715	0.382	0.404	1	SRSF11+ TC	RASA3
0.013385557433192	0.677127069163376	0.38	0.405	1	SRSF11+ TC	COG1
0.0140363065996301	0.968312880483828	0.257	0.247	1	SRSF11+ TC	R3HDM2
0.0145615542017312	0.582636570293713	0.505	0.594	1	SRSF11+ TC	TYK2
0.0151516923915829	0.731826485496547	0.437	0.494	1	SRSF11+ TC	KLC1
0.0169926886535783	0.94530695193848	0.257	0.248	1	SRSF11+ TC	SMG9
0.017444482276019	0.778036392591108	0.368	0.396	1	SRSF11+ TC	NISCH
0.018013896593065	0.586407168563764	0.432	0.49	1	SRSF11+ TC	FAM114A1
0.0189297209603153	0.941055236557322	0.305	0.317	1	SRSF11+ TC	TAOK2
0.0190500014528549	0.72456276988519	0.369	0.402	1	SRSF11+ TC	VPS52
0.0194149789496729	0.80371778688777	0.307	0.314	1	SRSF11+ TC	STAT6
0.0206511313715277	0.70969366215079	0.362	0.385	1	SRSF11+ TC	FAM193B
0.021412967414635	0.805001317798904	0.357	0.378	1	SRSF11+ TC	ITPR3
0.0222236540533462	0.669532073685099	0.343	0.35	1	SRSF11+ TC	GABRE
0.0223363065998374	0.864076118193311	0.332	0.357	1	SRSF11+ TC	ARHGEF1
0.0229492742470593	0.533170158979229	0.429	0.482	1	SRSF11+ TC	TTC3
0.0259127264912219	0.913603585056688	0.288	0.298	1	SRSF11+ TC	CHD6
0.026193017158632	0.583562475898579	0.474	0.551	1	SRSF11+ TC	BMP1
0.0266501141622158	0.822460641260434	0.34	0.37	1	SRSF11+ TC	GRIPAP1
0.028175947310032	0.752386149854356	0.352	0.374	1	SRSF11+ TC	WDR83OS
0.0288996699278717	0.821186962185279	0.261	0.256	1	SRSF11+ TC	AGAP3
0.030326131400282	0.573718109325117	0.459	0.539	1	SRSF11+ TC	SON
0.0310735295236685	0.749134527961208	0.33	0.356	1	SRSF11+ TC	EXOC4
0.0328307609939148	0.828791611890627	0.321	0.342	1	SRSF11+ TC	FPGT
0.0346891569850722	0.598564838652544	0.421	0.465	1	SRSF11+ TC	ZNF160
0.0347692982128697	0.707091587006839	0.344	0.368	1	SRSF11+ TC	CENPT
0.0354538585860133	0.537313378119711	0.48	0.554	1	SRSF11+ TC	LUC7L2
0.0359100524448399	0.554682935533968	0.25	0.345	1	SRSF11+ TC	RBPMS
0.0366039048450011	0.541948888920085	0.182	0.251	1	SRSF11+ TC	KCTD3
0.0382861536520403	0.859475264108046	0.315	0.334	1	SRSF11+ TC	COG4
0.0389258683713365	0.574369161326804	0.216	0.305	1	SRSF11+ TC	TFE3
0.0390348501602921	0.983633686797847	0.258	0.261	1	SRSF11+ TC	CNOT3
0.0402610276910828	0.582484079309927	0.455	0.523	1	SRSF11+ TC	HELZ
0.0411882457277901	0.794145201022932	0.344	0.371	1	SRSF11+ TC	ZSWIM8
0.041328428806379	0.689823300799838	0.374	0.409	1	SRSF11+ TC	GTF3C1
0.0429028759948739	0.77274566607392	0.355	0.396	1	SRSF11+ TC	HDAC6
0.0440755287332412	0.509273111239099	0.2	0.277	1	SRSF11+ TC	ERCC6L2
0.0451895035277036	0.872006390862902	0.304	0.321	1	SRSF11+ TC	HSPA12B
0.0463001457403832	0.86461281682516	0.25	0.251	1	SRSF11+ TC	TRAP1
0.047947233630977	0.832022406249539	0.272	0.275	1	SRSF11+ TC	CSAD
0.048356464329847	0.865898951705182	0.275	0.283	1	SRSF11+ TC	RHOT2
0.0492512668824633	0.796487637042418	0.341	0.375	1	SRSF11+ TC	SAFB2
4.38341831194591e-149	2.38768176683974	0.755	0.206	7.24842052063376e-145	POSTN+ TC	POSTN
2.64218817476613e-146	1.68077158862768	0.996	0.986	4.36912236579328e-142	POSTN+ TC	COL1A1
2.53297666702954e-136	1.68389910543226	0.984	0.945	4.18853021660005e-132	POSTN+ TC	COL1A2
8.80382413864606e-127	1.55566588105823	0.964	0.733	1.45580035956651e-122	POSTN+ TC	SPARC
3.37644713790219e-114	1.23618578453745	0.993	0.972	5.58329298723506e-110	POSTN+ TC	COL3A1
5.1394626818521e-104	1.34863306271057	0.943	0.764	8.49861549071063e-100	POSTN+ TC	COL5A2
1.22334557274633e-82	2.07177275355183	0.497	0.127	2.02292423909332e-78	POSTN+ TC	OGN
7.32484188345067e-80	1.26812607917488	0.887	0.603	1.2112358538474e-75	POSTN+ TC	EMILIN2
1.21890985072696e-72	1.91021441073806	0.606	0.24	2.01558932916209e-68	POSTN+ TC	ADM
5.78292200578767e-70	0.938996425303934	0.939	0.827	9.56263982877048e-66	POSTN+ TC	MRC2
8.9875956694693e-68	1.35352971391484	0.805	0.49	1.48618881990344e-63	POSTN+ TC	LUM
5.0373190100409e-62	1.10891363081557	0.8	0.448	8.32971071500363e-58	POSTN+ TC	NR4A1
2.45217059764764e-58	1.20954401142012	0.816	0.566	4.05490930027013e-54	POSTN+ TC	SERPINH1
1.62886886046821e-54	2.16764432747004	0.356	0.097	2.69349754767023e-50	POSTN+ TC	SGCG
2.51447209523552e-53	1.74062346682963	0.66	0.356	4.15793105668145e-49	POSTN+ TC	IGFBP5
6.77695680027109e-52	0.681509781472299	0.995	0.938	1.12063757649283e-47	POSTN+ TC	FSTL1
1.92210823381626e-51	1.30359347556915	0.649	0.353	3.17839817543856e-47	POSTN+ TC	LOXL2
2.32402150254834e-50	2.4954015511718	0.309	0.079	3.84300195661394e-46	POSTN+ TC	ACKR4
1.74166948375099e-49	0.699861850570134	0.979	0.874	2.88002465833064e-45	POSTN+ TC	MMP14
3.6598943044319e-49	1.79353063537021	0.426	0.153	6.05200122180858e-45	POSTN+ TC	ITM2A
1.26549096865647e-47	1.96907818033617	0.404	0.142	2.09261586577033e-43	POSTN+ TC	WNT2
2.65263620803349e-47	1.04316177340938	0.828	0.602	4.38639923360418e-43	POSTN+ TC	S100A6
5.90241196602314e-45	1.49523569976844	0.531	0.25	9.76022842701586e-41	POSTN+ TC	CRABP2
2.1982283049911e-44	1.39615277779582	0.47	0.185	3.63499032513328e-40	POSTN+ TC	ENPP1
1.49576528008492e-42	1.69772068916512	0.385	0.135	2.47339746714842e-38	POSTN+ TC	SAMD5
1.59290360050073e-42	1.47923230132655	0.605	0.329	2.63402539378801e-38	POSTN+ TC	IGFBP3
3.57237772094148e-42	0.918453822228323	0.778	0.531	5.90728379934884e-38	POSTN+ TC	ACTB
2.21699377800819e-41	0.742678601595785	0.955	0.799	3.66602091131434e-37	POSTN+ TC	CCDC80
1.01900326235401e-40	0.867647831512932	0.785	0.498	1.68502379462859e-36	POSTN+ TC	EGR1
3.67027900185881e-40	1.25586740000786	0.538	0.256	6.06917335747372e-36	POSTN+ TC	SERPINE1
4.21011028481103e-38	0.581837704591257	0.986	0.955	6.96183836696351e-34	POSTN+ TC	FBN1
5.55697837795857e-38	1.17118607571891	0.608	0.347	9.1890194457923e-34	POSTN+ TC	ACKR3
1.84187769618083e-35	0.971894222850122	0.721	0.478	3.04572895840462e-31	POSTN+ TC	ISLR
1.43973068540446e-34	0.790708830820857	0.889	0.687	2.38073866138482e-30	POSTN+ TC	MARCKS
3.01809832676839e-34	1.95990853499822	0.299	0.103	4.99072739314421e-30	POSTN+ TC	LRRC17
1.22135787610512e-33	0.799323338634804	0.744	0.49	2.01963738392743e-29	POSTN+ TC	COL6A3
1.71964980087283e-31	0.591676510832793	0.843	0.652	2.84361291072331e-27	POSTN+ TC	LMNA
3.39156136898303e-31	1.40105316432836	0.349	0.137	5.60828587975034e-27	POSTN+ TC	ENPEP
1.20038572467438e-30	0.615917383533395	0.887	0.692	1.98495783432156e-26	POSTN+ TC	LAMP1
2.11275937026089e-30	1.09124351591932	0.494	0.25	3.49365889466341e-26	POSTN+ TC	SRF
2.66271141791626e-30	1.74297752330522	0.295	0.107	4.40305960066633e-26	POSTN+ TC	COLEC12
2.43578517938677e-29	0.88098096239328	0.71	0.52	4.02781437263396e-25	POSTN+ TC	RAB23
3.55468102075703e-29	0.869642942643604	0.739	0.504	5.87802053592383e-25	POSTN+ TC	CCN1
4.65564862252852e-29	1.68040186337798	0.301	0.114	7.69858056221317e-25	POSTN+ TC	GPC3
1.21888546567983e-28	1.13683088654587	0.619	0.406	2.01554900604817e-24	POSTN+ TC	EFEMP1
2.52226923619496e-28	0.69578458576483	0.894	0.718	4.17082440897198e-24	POSTN+ TC	TMSB4X
1.14167447755801e-27	1.27503903814244	0.42	0.207	1.88787291608993e-23	POSTN+ TC	OLFML2A
1.57047225056101e-27	1.12498803033712	0.467	0.25	2.59693291352768e-23	POSTN+ TC	NES
2.23627132005588e-27	1.54937951635418	0.361	0.167	3.6978982548444e-23	POSTN+ TC	CPE
2.77746104794283e-27	0.99454163478416	0.462	0.239	4.59280958887826e-23	POSTN+ TC	RCAN1
6.72731183503675e-27	0.860097717733796	0.64	0.416	1.11242828504168e-22	POSTN+ TC	VGLL3
1.26342282341229e-26	0.761736915097173	0.801	0.653	2.08919598079456e-22	POSTN+ TC	SEMA3C
2.99378321296661e-26	0.605163441292497	0.581	0.337	4.95051992096158e-22	POSTN+ TC	GBP1
3.13860745152042e-26	1.50092416359861	0.272	0.101	5.19000128183417e-22	POSTN+ TC	NTRK2
7.93295693222241e-26	1.05724761278152	0.42	0.207	1.3117937583123e-21	POSTN+ TC	COL5A3
1.43216545747734e-25	0.982737502110491	0.506	0.288	2.36822880048453e-21	POSTN+ TC	ADAM12
1.61233836638602e-25	0.684739704412308	0.767	0.59	2.66616272265592e-21	POSTN+ TC	ABI3BP
4.21945093211277e-25	1.27887517659908	0.397	0.205	6.97728406134168e-21	POSTN+ TC	S1PR3
6.1193110761718e-25	0.805900517637532	0.739	0.555	1.01188927955577e-20	POSTN+ TC	OLFML3
2.60752726682404e-24	0.715225577646694	0.606	0.396	4.31180708842023e-20	POSTN+ TC	LGALS1
4.70869421948279e-24	1.4013620242521	0.372	0.188	7.78629676133673e-20	POSTN+ TC	PLAT
4.95433093173309e-24	1.45787491884818	0.281	0.114	8.19248162871383e-20	POSTN+ TC	FST
6.2136396435711e-24	1.38648197211938	0.385	0.206	1.02748745146092e-19	POSTN+ TC	CAMK2N1
1.9095115449516e-23	1.33522193037245	0.397	0.215	3.15756829073196e-19	POSTN+ TC	PPIB
2.26574414347848e-23	1.37223074867786	0.309	0.134	3.74663451565602e-19	POSTN+ TC	LOXL3
1.31322824405777e-22	0.584780622118673	0.823	0.662	2.17155422437393e-18	POSTN+ TC	CALU
1.36930144273258e-22	1.1444090860453	0.404	0.219	2.2642768657026e-18	POSTN+ TC	THY1
2.28325520993655e-22	1.00029978216887	0.587	0.41	3.77559081515108e-18	POSTN+ TC	S100A10
1.60744062486035e-21	0.638756134681917	0.886	0.768	2.65806381726907e-17	POSTN+ TC	TIMP3
1.72740260309415e-21	0.781667522245633	0.574	0.366	2.85643294447649e-17	POSTN+ TC	IGFBP4
2.274010899594e-21	1.5979389428716	0.338	0.169	3.76030442356863e-17	POSTN+ TC	PTX3
2.69949914031733e-21	0.829573584465211	0.415	0.217	4.46389177842873e-17	POSTN+ TC	FHL2
3.82703297615568e-21	0.667446304216396	0.683	0.501	6.32838172937103e-17	POSTN+ TC	STOM
8.90424410339401e-21	0.634669918597722	0.864	0.774	1.47240580493723e-16	POSTN+ TC	CD44
2.24826627396221e-20	1.34485624941978	0.326	0.16	3.7177331106239e-16	POSTN+ TC	FZD7
2.44080611082073e-20	0.515790404193223	0.886	0.736	4.03611698485316e-16	POSTN+ TC	FN1
5.17029852293158e-20	0.971484836599383	0.392	0.213	8.54960563751966e-16	POSTN+ TC	EMC7
5.6693769234101e-20	1.28704016679775	0.374	0.206	9.37488168055094e-16	POSTN+ TC	CLEC3B
6.67743147113868e-20	0.572085919597707	0.866	0.762	1.10418006806749e-15	POSTN+ TC	PLPP3
7.31801892507901e-20	1.33549336023815	0.295	0.14	1.21010760945106e-15	POSTN+ TC	LOX
9.3388292289117e-20	0.796048242785326	0.503	0.3	1.54426880129284e-15	POSTN+ TC	SEPTIN11
3.53195210598111e-19	1.05355092241953	0.403	0.226	5.84043600245037e-15	POSTN+ TC	FNDC1
5.21588451934955e-19	0.904138999219236	0.503	0.328	8.62498664119641e-15	POSTN+ TC	CAVIN1
7.65179765964092e-19	0.800521196985243	0.504	0.315	1.26530126099822e-14	POSTN+ TC	THBS1
2.5908224416232e-18	1.04685107243509	0.474	0.308	4.28418398946812e-14	POSTN+ TC	SRPX
4.08244828154259e-18	0.70836384309937	0.606	0.427	6.75073647835884e-14	POSTN+ TC	SOD3
6.88793276109359e-18	1.14523335574646	0.377	0.214	1.13898856137444e-13	POSTN+ TC	SULF2
6.52110717402915e-17	0.973451822242805	0.376	0.221	1.07833028229746e-12	POSTN+ TC	PGRMC1
7.54712528299497e-17	0.687963758849464	0.662	0.514	1.24799263679605e-12	POSTN+ TC	LAMC1
9.50810357447129e-17	1.04453096097827	0.281	0.135	1.57226000707457e-12	POSTN+ TC	CXCL12
1.16195146590538e-16	0.919994353657928	0.463	0.312	1.92140294402114e-12	POSTN+ TC	LAPTM4A
1.88246762239127e-16	1.23757563052038	0.299	0.156	3.1128484603862e-12	POSTN+ TC	MEX3B
2.33267898068065e-16	0.962958942943726	0.401	0.244	3.85731796245352e-12	POSTN+ TC	PFDN2
2.4053909055682e-16	0.5024825194033	0.755	0.584	3.97755440144757e-12	POSTN+ TC	LAMB1
5.74236319721486e-16	0.615012261401873	0.685	0.55	9.49557178291449e-12	POSTN+ TC	AHNAK
6.00281002955089e-16	0.751449840039171	0.551	0.385	9.92624666486535e-12	POSTN+ TC	EMILIN1
1.54150705374022e-15	0.979998876678029	0.467	0.318	2.54903606406483e-11	POSTN+ TC	TPPP3
3.38202649433278e-15	0.771710486065659	0.531	0.369	5.59251901102868e-11	POSTN+ TC	AKAP12
3.7517929827231e-15	0.811614253714654	0.445	0.286	6.20396487623092e-11	POSTN+ TC	MYC
4.31385154590389e-15	1.11820061902605	0.32	0.182	7.13338491630668e-11	POSTN+ TC	PJA1
5.54668103884043e-15	0.914154642384611	0.32	0.172	9.17199176582654e-11	POSTN+ TC	PDZRN3
7.15600207253049e-15	0.68694345438746	0.526	0.366	1.18331650271364e-10	POSTN+ TC	NCKAP5
1.1011381546401e-14	0.704168989532351	0.56	0.403	1.82084205251287e-10	POSTN+ TC	CLDN11
2.09691067219667e-14	0.684623168785122	0.562	0.421	3.46745148754441e-10	POSTN+ TC	PLOD3
5.25931564679035e-14	0.919096926232049	0.401	0.258	8.69680435353253e-10	POSTN+ TC	CITED2
6.4032105052396e-14	1.06448079735602	0.268	0.14	1.05883488914642e-09	POSTN+ TC	NREP
1.02147620662296e-13	0.899839554473032	0.42	0.278	1.68911305527172e-09	POSTN+ TC	IGFBP6
1.28818640082564e-13	0.780565945766952	0.394	0.249	2.13014503240528e-09	POSTN+ TC	ROR1
2.05734462475732e-13	0.736851347646644	0.428	0.276	3.40202507149871e-09	POSTN+ TC	MYADM
3.153835573139e-13	0.527261986631191	0.673	0.538	5.21518250374264e-09	POSTN+ TC	LMAN1
3.27576201862336e-13	0.941770117691939	0.361	0.229	5.41680007399560e-09	POSTN+ TC	FILIP1L
4.69973200588406e-13	0.924415052484725	0.336	0.205	7.77147684492989e-09	POSTN+ TC	CHST14
6.99363471942347e-13	1.05974021441709	0.279	0.154	1.15646743720386e-08	POSTN+ TC	MARK1
1.69930181586646e-12	0.858232049668542	0.435	0.31	2.80996548271678e-08	POSTN+ TC	S100A16
2.07112772486643e-12	0.989806528413252	0.379	0.25	3.42481680583912e-08	POSTN+ TC	CKAP4
2.15973811397098e-12	0.788697941698444	0.444	0.313	3.57134294526241e-08	POSTN+ TC	EMC4
2.7265520471744e-12	0.798396991628837	0.381	0.242	4.50862646520758e-08	POSTN+ TC	CTSZ
5.3028673964785e-12	1.02565386446975	0.331	0.208	8.76882152681685e-08	POSTN+ TC	EFNB1
9.65617251978246e-12	0.659922733459201	0.383	0.242	1.59674468787123e-07	POSTN+ TC	SVIL
1.74440705951637e-11	0.68092987490348	0.474	0.346	2.88455151361626e-07	POSTN+ TC	ATP2A2
1.87122918197128e-11	0.776479710998465	0.406	0.277	3.09426457530771e-07	POSTN+ TC	SEL1L
3.14316157380436e-11	0.907230297586546	0.376	0.252	5.19753197844289e-07	POSTN+ TC	FIBIN
3.29453078001937e-11	0.884085479844655	0.36	0.239	5.44783609784003e-07	POSTN+ TC	SLC39A7
3.58569599815968e-11	0.873673976476759	0.404	0.288	5.92930690255685e-07	POSTN+ TC	PLOD1
3.96788976158747e-11	0.691620030720207	0.428	0.296	6.56130250976104e-07	POSTN+ TC	SSR2
4.38162814440033e-11	0.707359191474608	0.456	0.334	7.24546029958039e-07	POSTN+ TC	TXNDC12
5.79713036633029e-11	0.734339064395597	0.435	0.311	9.58613477376377e-07	POSTN+ TC	RGMA
5.83718657605152e-11	0.827326736600907	0.401	0.287	9.65237172215878e-07	POSTN+ TC	SEPTIN9
6.6357522338396e-11	1.10125059411595	0.252	0.146	1.09728798938772e-06	POSTN+ TC	TMEM47
6.85476279276596e-11	0.651190731197284	0.603	0.496	1.13350357541178e-06	POSTN+ TC	SCARA5
7.07916058571099e-11	0.704669751197999	0.456	0.341	1.17060999445317e-06	POSTN+ TC	TXNDC5
7.10678110209892e-11	0.657947649498749	0.526	0.41	1.17517732304308e-06	POSTN+ TC	ANTXR2
1.25320153504333e-10	0.710806150265012	0.465	0.34	2.07229405834765e-06	POSTN+ TC	EID1
1.34451148918332e-10	1.14803178098941	0.261	0.156	2.22328419851354e-06	POSTN+ TC	SERP1
1.46958065643676e-10	0.566766033794194	0.569	0.472	2.43009857348383e-06	POSTN+ TC	SELENOF
3.40598152942285e-10	0.725428969895783	0.324	0.205	5.63213105705363e-06	POSTN+ TC	MAF
3.5148873221203e-10	0.865540999934186	0.488	0.375	5.81221767585812e-06	POSTN+ TC	PI16
3.87305997572748e-10	0.997629507796466	0.277	0.169	6.40449197586296e-06	POSTN+ TC	LHFPL2
4.7369653790732e-10	1.03158655285151	0.301	0.195	7.83304595083545e-06	POSTN+ TC	NDUFA4
5.93145198152762e-10	0.766248119833475	0.318	0.203	9.80824899665407e-06	POSTN+ TC	SLC16A1
6.59649163951332e-10	0.622518481218564	0.403	0.283	1.09079585750992e-05	POSTN+ TC	GOLM1
7.33485267724469e-10	0.577760862912219	0.47	0.342	1.21289123870918e-05	POSTN+ TC	SVEP1
1.12006152638166e-09	0.605251431513277	0.401	0.279	1.85213374002471e-05	POSTN+ TC	NFIL3
1.33063804864696e-09	0.563529204175079	0.522	0.413	2.20034307724261e-05	POSTN+ TC	DPYSL3
1.38164661112941e-09	0.952465661603846	0.302	0.193	2.28469083616359e-05	POSTN+ TC	PLPP1
1.47669540412255e-09	0.604317061907285	0.497	0.385	2.44186352025705e-05	POSTN+ TC	P4HA2
1.49440022626164e-09	0.764827939975005	0.345	0.232	2.47114021414625e-05	POSTN+ TC	CYB561
2.02886405523642e-09	0.527406153641355	0.567	0.453	3.35492960173895e-05	POSTN+ TC	NTN4
2.63521040206468e-09	0.681435050368991	0.363	0.249	4.35758392085416e-05	POSTN+ TC	TSPAN3
3.07723739113861e-09	0.602753536288024	0.526	0.409	5.08851974998681e-05	POSTN+ TC	SEC62
3.92997514442227e-09	0.988732124888673	0.331	0.23	6.49860689881666e-05	POSTN+ TC	YIPF3
6.23704843883233e-09	0.928761905614484	0.329	0.23	0.000103135832984531	POSTN+ TC	DIPK2A
7.98808663133384e-09	0.58711916082433	0.546	0.424	0.000132091000535736	POSTN+ TC	F3
8.05831857202684e-09	0.658967286972605	0.358	0.238	0.000133252355907036	POSTN+ TC	NEXN
8.3728144019025e-09	0.630917743732092	0.268	0.162	0.00013845285894986	POSTN+ TC	RND3
8.39026994726928e-09	0.901907836186207	0.304	0.199	0.000138741503848045	POSTN+ TC	TGFBR1
8.74227993189772e-09	0.54553934214107	0.406	0.285	0.000144562340953861	POSTN+ TC	LAMA2
9.32638174821435e-09	0.855406136156887	0.315	0.215	0.000154221048588472	POSTN+ TC	MAGED1
1.0994264961277e-08	0.638472369509683	0.46	0.353	0.000181801165399676	POSTN+ TC	RAB10
1.3299933191933e-08	0.908323103310627	0.259	0.163	0.000219927695261803	POSTN+ TC	KDELR2
1.85547463234118e-08	0.601060340654908	0.426	0.327	0.000306821285203937	POSTN+ TC	TMSB10
1.93067051273273e-08	0.930305869824737	0.258	0.163	0.000319255675985484	POSTN+ TC	SCARB2
1.93710809990769e-08	0.594420774124862	0.411	0.297	0.000320320195400735	POSTN+ TC	BSG
3.36419176561358e-08	0.777833606511542	0.29	0.191	0.000556302750361861	POSTN+ TC	HMGN4
4.36634576112e-08	0.758258435408469	0.32	0.222	0.000722018935058803	POSTN+ TC	MAGEH1
4.54163519991017e-08	0.645812966908028	0.342	0.237	0.000751004796657146	POSTN+ TC	SRPRA
6.77946350033975e-08	0.630188541802634	0.419	0.321	0.00112105208441618	POSTN+ TC	GOLT1B
1.5066125420314e-07	0.743646217570932	0.306	0.213	0.00249133449950312	POSTN+ TC	PCYOX1
1.81174027724159e-07	0.513980774295724	0.528	0.434	0.00299589372244669	POSTN+ TC	LIMA1
2.29577359387967e-07	0.702696330092102	0.365	0.271	0.00379629121483942	POSTN+ TC	AAMP
2.37691633021334e-07	0.60669082043275	0.428	0.333	0.00393046884364078	POSTN+ TC	SGCE
2.39486362165036e-07	0.748030067077234	0.272	0.181	0.00396014648476104	POSTN+ TC	NSMF
2.41302113997013e-07	0.575463454906589	0.417	0.315	0.00399017175705461	POSTN+ TC	TMCO1
2.85852506633229e-07	0.703136793999467	0.304	0.211	0.00472685704968708	POSTN+ TC	TMED9
3.30571113160554e-07	0.710290856801241	0.299	0.208	0.00546632392722293	POSTN+ TC	SEC11A
3.80143924271777e-07	0.631723238141405	0.338	0.245	0.00628605993175811	POSTN+ TC	SELENOS
5.88576006638925e-07	0.682985406295941	0.309	0.217	0.00973269284578127	POSTN+ TC	CFL1
7.72170204178906e-07	0.517300511297715	0.401	0.309	0.0127686064963024	POSTN+ TC	NBL1
7.97924092806941e-07	0.541490185789907	0.419	0.325	0.0131944727986556	POSTN+ TC	TPM4
8.11975789386246e-07	0.671707243787429	0.336	0.248	0.013426831653291	POSTN+ TC	B2M
8.65611351772288e-07	0.857703523108296	0.284	0.201	0.0143137493129066	POSTN+ TC	CD81
9.19763456100944e-07	0.572092873803215	0.394	0.305	0.0152092085100852	POSTN+ TC	BAG6
9.52850406295561e-07	0.582977537330327	0.295	0.203	0.0157563343185034	POSTN+ TC	CSRP1
1.03920706239604e-06	0.673759191670529	0.349	0.265	0.0171843279837809	POSTN+ TC	TOMM7
1.04339080221882e-06	0.591650245783544	0.404	0.313	0.0172535103054904	POSTN+ TC	ANXA2
1.10015355565982e-06	0.789872446233317	0.274	0.19	0.0181921391963909	POSTN+ TC	TMEM167B
1.232518182284e-06	0.701011169045779	0.252	0.168	0.0203809206622482	POSTN+ TC	IFI6
1.50189817402126e-06	0.730916578729024	0.365	0.288	0.0248353882056156	POSTN+ TC	PCDH18
2.05382141435258e-06	0.74267824626634	0.268	0.189	0.0339619909077342	POSTN+ TC	PDIA3
2.08620444359343e-06	0.596860500915358	0.29	0.203	0.034497476679261	POSTN+ TC	LRRFIP1
2.84579970602546e-06	0.639336406781485	0.329	0.245	0.047058143938837	POSTN+ TC	ACTG1
2.90056064899011e-06	0.641791841205784	0.342	0.255	0.0479636708917004	POSTN+ TC	TMEM263
3.46771379899043e-06	0.738127779246672	0.265	0.184	0.0573421153801057	POSTN+ TC	IL17RD
4.15735466547187e-06	0.569071883376388	0.453	0.376	0.0687460167482429	POSTN+ TC	FKBP9
4.52016158505863e-06	0.613786982139652	0.329	0.246	0.0747453919705295	POSTN+ TC	PFN1
5.33890371897727e-06	0.743327240104173	0.281	0.204	0.0882841118970082	POSTN+ TC	GLIPR2
5.79878139120033e-06	0.620062905709081	0.36	0.279	0.0958886490848887	POSTN+ TC	SEC61A1
8.38341313380872e-06	0.656049801815827	0.274	0.192	0.138628119580661	POSTN+ TC	RCN1
1.01273146933602e-05	0.596389832360989	0.392	0.317	0.167465275769404	POSTN+ TC	ELMSAN1
1.01517042975066e-05	0.586059898516341	0.397	0.317	0.167868582263569	POSTN+ TC	GJA1
1.49462581782191e-05	0.581575592176152	0.274	0.195	0.247151325235031	POSTN+ TC	H3F3A
1.49796881344952e-05	0.528139437815424	0.424	0.349	0.247704122992013	POSTN+ TC	CLMP
1.70075393912367e-05	0.509998046825159	0.322	0.244	0.28123667137349	POSTN+ TC	PCSK6
1.86271033344729e-05	0.570180689376891	0.336	0.257	0.308017780738844	POSTN+ TC	AGT
1.9565281818022e-05	0.519224769928025	0.406	0.329	0.323531500142811	POSTN+ TC	NDUFAF8
1.9565861680439e-05	0.568817446040054	0.306	0.23	0.323541088747739	POSTN+ TC	ACTR3
1.95935129364858e-05	0.932984067454108	0.388	0.305	0.32399832991773	POSTN+ TC	FABP3
2.00477022031658e-05	0.773309583563005	0.256	0.184	0.33150880363155	POSTN+ TC	LIX1L
2.48688951139549e-05	0.537612233243616	0.324	0.243	0.411232049604359	POSTN+ TC	ADGRE5
2.68411042301431e-05	0.501808655842036	0.295	0.217	0.443844499549646	POSTN+ TC	NRP2
2.69030669440891e-05	0.505368770083055	0.309	0.232	0.444869114987458	POSTN+ TC	MESD
3.20773435172413e-05	0.694973395902188	0.254	0.182	0.530430952401102	POSTN+ TC	OSR1
4.38822080051814e-05	0.618517967221229	0.32	0.25	0.725636191573679	POSTN+ TC	CNPY3
5.66438814081039e-05	0.529056711583353	0.254	0.183	0.936663222964406	POSTN+ TC	PDE4D
7.90172723280534e-05	0.522512251525868	0.277	0.206	1	POSTN+ TC	DLC1
8.07631061500646e-05	0.656347378863597	0.354	0.29	1	POSTN+ TC	CERCAM
9.11133851144833e-05	0.664702212159233	0.299	0.234	1	POSTN+ TC	SURF4
9.19637600294324e-05	0.500102743915582	0.324	0.25	1	POSTN+ TC	COL14A1
0.000119839895706598	0.687896980696505	0.295	0.232	1	POSTN+ TC	PYURF
0.000127138445214043	0.514538081052694	0.304	0.235	1	POSTN+ TC	COMT
0.000130753848306415	0.590675084849823	0.254	0.188	1	POSTN+ TC	TUSC3
0.000162642189692791	0.509488209164413	0.343	0.274	1	POSTN+ TC	BEX3
0.000171224595991219	0.545058924308685	0.293	0.227	1	POSTN+ TC	TAF10
0.000192379825572755	0.777891723874426	0.252	0.193	1	POSTN+ TC	CHCHD2
0.000226835738470092	0.661317757025796	0.499	0.44	1	POSTN+ TC	H1F0
0.00025188889020556	0.529066083788139	0.313	0.25	1	POSTN+ TC	CORO1C
0.000252916198336099	0.656602384425379	0.272	0.211	1	POSTN+ TC	SNRPC
0.000258926797365162	0.591322473042175	0.256	0.195	1	POSTN+ TC	SV2A
0.000292605219408231	0.591237253968705	0.254	0.192	1	POSTN+ TC	GTPBP4
0.000333938586804133	0.518065087611852	0.327	0.266	1	POSTN+ TC	PCDHGC3
0.000338619260820647	0.55131457945622	0.299	0.237	1	POSTN+ TC	SEC24D
0.000396769802337769	0.678061389876233	0.25	0.197	1	POSTN+ TC	ZNF562
0.000470455849566707	0.551983020594381	0.281	0.221	1	POSTN+ TC	LY6E
0.000601477563088567	0.626890523546023	0.25	0.195	1	POSTN+ TC	POGK
0.000990498957435674	0.511396429552282	0.272	0.218	1	POSTN+ TC	ATP6AP1
0.00108515811183361	0.668968279281064	0.265	0.213	1	POSTN+ TC	REEP5
0.00162606671241538	0.502524245344536	0.283	0.231	1	POSTN+ TC	MOGS
0.00250225086340875	0.502567265154004	0.267	0.214	1	POSTN+ TC	TMEM168
0.00619002712938813	0.51463056034661	0.29	0.245	1	POSTN+ TC	TUFM
0.00645471744501477	0.502996171557457	0.292	0.248	1	POSTN+ TC	MSRB2
0.0160898509285155	0.579050812747362	0.258	0.223	1	POSTN+ TC	POLR2L
9.36187633679263e-116	2.97912409267729	0.51	0.089	1.54807987105203e-111	DKK1+ TC	CFD
1.85628838044567e-102	0.890543810046188	0.998	0.956	3.06955846590496e-98	DKK1+ TC	TNXB
2.88432374258077e-102	1.67969820623079	0.9	0.499	4.76951774073156e-98	DKK1+ TC	C17orf58
1.88839352166767e-94	1.04619702389204	0.992	0.879	3.12264752742966e-90	DKK1+ TC	PTGIS
1.55073219835902e-91	2.08643682631878	0.518	0.114	2.56429076320648e-87	DKK1+ TC	TMEM176B
1.79768293867091e-80	1.32256061824102	0.948	0.671	2.97264850738622e-76	DKK1+ TC	C1R
1.08019281317498e-78	0.927527582998056	0.994	0.875	1.78620683586615e-74	DKK1+ TC	DCN
4.62557603160026e-76	1.20108450959536	0.904	0.504	7.64885252585419e-72	DKK1+ TC	ABCA6
7.38992038428158e-75	1.78437198940751	0.801	0.415	1.2219972347448e-70	DKK1+ TC	PLA2G2A
1.21344467855244e-73	2.13515617028556	0.446	0.104	2.00655212045432e-69	DKK1+ TC	RARRES1
1.72613237558101e-72	1.22329368874957	0.928	0.62	2.85433249626076e-68	DKK1+ TC	CD248
1.61979607172671e-69	1.20506996675266	0.793	0.355	2.67849478420728e-65	DKK1+ TC	ABCA8
2.06539616481994e-69	1.21293926216373	0.926	0.634	3.41533909814626e-65	DKK1+ TC	HTRA3
1.71598570881982e-68	1.54501148566063	0.741	0.354	2.83755396810446e-64	DKK1+ TC	PRSS23
9.37403369726025e-67	1.98110209519075	0.347	0.064	1.55009021217895e-62	DKK1+ TC	EFHD1
1.12574523991757e-66	1.25316372536266	0.703	0.27	1.86153232872769e-62	DKK1+ TC	TSHZ2
1.55355553748817e-66	2.84576131715082	0.275	0.038	2.56895943679043e-62	DKK1+ TC	CYP4B1
4.46210876390241e-66	1.15450587728995	0.888	0.559	7.37854305198903e-62	DKK1+ TC	MXRA7
3.56130915140074e-64	1.07200926209122	0.93	0.614	5.88898081275627e-60	DKK1+ TC	TXNIP
7.21697078752831e-64	1.23834005576726	0.697	0.28	1.19339828942568e-59	DKK1+ TC	KANK1
3.23092101128582e-63	1.02619779727062	0.914	0.61	5.34265098426222e-59	DKK1+ TC	GAA
2.06950935537572e-62	2.69769733180165	0.281	0.044	3.42214067004929e-58	DKK1+ TC	AADAC
3.26584132370967e-62	2.29501168802699	0.309	0.055	5.40039521288631e-58	DKK1+ TC	TMEM176A
2.15654463523145e-60	1.69587850072057	0.558	0.198	3.56606220881873e-56	DKK1+ TC	GPX3
5.41188859521336e-60	2.63172033080177	0.259	0.038	8.94909898104482e-56	DKK1+ TC	PAMR1
1.37375481945154e-59	1.56777872635483	0.444	0.119	2.27164096944507e-55	DKK1+ TC	BMPER
1.48156884532251e-57	1.6171943949436	0.492	0.157	2.44992224262531e-53	DKK1+ TC	PRG4
3.07962772099711e-57	1.04611902079064	0.823	0.43	5.09247239944083e-53	DKK1+ TC	CBLB
5.53306678170753e-56	1.30875753332473	0.747	0.407	9.14947923023157e-52	DKK1+ TC	PLTP
6.35966668660944e-55	1.36646442523632	0.659	0.301	1.05163448329774e-50	DKK1+ TC	CST3
2.74972068961476e-54	0.765071297995149	0.972	0.787	4.54693813234697e-50	DKK1+ TC	METRNL
4.57232037906243e-54	1.88788284400175	0.347	0.081	7.56078897881764e-50	DKK1+ TC	BCAT1
1.01335475723088e-52	0.824833778356851	0.97	0.765	1.67568342655698e-48	DKK1+ TC	C1S
7.2143685406632e-52	0.932112191458294	0.815	0.417	1.19296798188407e-47	DKK1+ TC	ABCA9
1.10192211716258e-51	1.20971304871104	0.717	0.355	1.82213841294005e-47	DKK1+ TC	AXL
1.44232573686982e-51	0.93137393814306	0.853	0.489	2.38502983848794e-47	DKK1+ TC	UAP1
2.20557066819705e-51	1.17361118841153	0.645	0.271	3.64713165693064e-47	DKK1+ TC	SH3D19
2.14163644375607e-50	1.24046454478475	0.703	0.35	3.54141002339504e-46	DKK1+ TC	VASN
7.73268405941474e-50	1.3419095732983	0.502	0.176	1.27867663606482e-45	DKK1+ TC	CHST7
1.83556627924311e-49	0.86643848848121	0.88	0.519	3.0352923993564e-45	DKK1+ TC	FAM20A
2.09536343205614e-49	1.11522117980847	0.602	0.242	3.46489297124804e-45	DKK1+ TC	WBP2
3.07570279469646e-49	0.716818406002337	0.992	0.884	5.08598214131006e-45	DKK1+ TC	TIMP2
6.03353935856401e-49	1.87525972828885	0.448	0.155	9.97706068332145e-45	DKK1+ TC	DKK1
2.33458559843036e-48	0.797390885078072	0.93	0.628	3.86047074556445e-44	DKK1+ TC	TGFBR3
3.12358495467994e-48	1.17126823082409	0.775	0.434	5.16516008105876e-44	DKK1+ TC	LTBP4
1.21640362414444e-46	1.2657753184889	0.564	0.231	2.01144503288524e-42	DKK1+ TC	BMP7
2.63195917113958e-46	0.913670304422855	0.849	0.489	4.35220768539641e-42	DKK1+ TC	TNKS1BP1
3.33651254067082e-46	1.25972597491911	0.566	0.237	5.51725713725327e-42	DKK1+ TC	JAG1
3.24565140612809e-44	1.26555877415294	0.659	0.32	5.36700916517342e-40	DKK1+ TC	SERPINF1
6.70055620849387e-43	0.76399358794205	0.898	0.593	1.10800397463655e-38	DKK1+ TC	TBC1D16
8.7665685439919e-43	0.882793374123188	0.701	0.34	1.4496397744345e-38	DKK1+ TC	GFPT2
1.19527321361995e-42	1.03878586680069	0.681	0.329	1.97650378604196e-38	DKK1+ TC	STARD9
1.2607710044142e-42	0.896714975188635	0.703	0.337	2.08481093289932e-38	DKK1+ TC	BCL6
7.57255804317e-42	1.21626527016102	0.532	0.219	1.25219819801859e-37	DKK1+ TC	SMIM14
1.34764824624991e-41	0.951977177493838	0.657	0.308	2.22847113999885e-37	DKK1+ TC	MFSD11
1.58024689608579e-41	1.18948238610526	0.733	0.407	2.61309626736746e-37	DKK1+ TC	FAM20C
2.10780030232627e-41	1.09466734993322	0.685	0.365	3.48545857992672e-37	DKK1+ TC	GRN
3.93655744351362e-41	1.43318813696584	0.404	0.139	6.50949138859413e-37	DKK1+ TC	CAV1
5.30262354637527e-41	1.15926170821119	0.811	0.572	8.76841829628614e-37	DKK1+ TC	FBLN1
7.53157451663806e-41	0.900491538045047	0.789	0.445	1.24542116207127e-36	DKK1+ TC	TPST1
1.15406200816347e-40	1.51334644387673	0.313	0.088	1.90835693669912e-36	DKK1+ TC	G0S2
2.76335376557075e-40	0.983272597660048	0.661	0.331	4.56948178674779e-36	DKK1+ TC	TNFAIP2
3.47609752339248e-40	0.97065989893824	0.542	0.223	5.74807486468181e-36	DKK1+ TC	HEXD
5.55354511146549e-40	0.883903122651807	0.751	0.409	9.18334219631933e-36	DKK1+ TC	ZNF266
8.21670188021247e-39	1.19916849478381	0.514	0.211	1.35871382291193e-34	DKK1+ TC	CDR2L
1.39178096966671e-38	0.921376026285641	0.651	0.317	2.30144901144088e-34	DKK1+ TC	AMH
1.66955846373632e-38	1.04620100213171	0.588	0.263	2.76078187563439e-34	DKK1+ TC	ANPEP
3.7763992600503e-38	0.866011437690576	0.715	0.367	6.24465381641918e-34	DKK1+ TC	ARHGAP27
3.88087411428335e-38	0.83039182191765	0.855	0.573	6.41741343537896e-34	DKK1+ TC	SERPING1
5.38323415996717e-38	1.56926646521555	0.299	0.083	8.90171600692172e-34	DKK1+ TC	NTN1
5.38442095071231e-38	0.896638335846882	0.884	0.63	8.90367848409788e-34	DKK1+ TC	PCOLCE
5.6184762779977e-38	1.38436707214856	0.365	0.118	9.290712373297e-34	DKK1+ TC	STK17A
9.40058261621739e-38	1.05894595451094	0.504	0.206	1.55448034141771e-33	DKK1+ TC	DOCK5
1.19644438957146e-37	1.01151634801872	0.526	0.217	1.97844044259537e-33	DKK1+ TC	ELF2
3.07216050047384e-37	0.763304312899795	0.843	0.531	5.08012460358355e-33	DKK1+ TC	TRIOBP
3.32480317983875e-37	0.782786422310768	0.871	0.605	5.49789453818135e-33	DKK1+ TC	FBLN2
5.20176080330256e-37	0.871219372233172	0.835	0.567	8.60163166434112e-33	DKK1+ TC	TRIO
5.61828097499228e-37	0.734969526740325	0.894	0.627	9.29038942024724e-33	DKK1+ TC	WLS
7.9064389483031e-37	0.600811564684819	0.946	0.764	1.3074087444914e-32	DKK1+ TC	SMURF2
1.3306028929962e-36	1.16719013454437	0.442	0.167	2.20028494385852e-32	DKK1+ TC	FZD4
2.21987032796437e-36	1.57574995150619	0.285	0.078	3.67077757432189e-32	DKK1+ TC	ISM1
2.86443454923024e-36	1.36933572480214	0.285	0.077	4.73662897060713e-32	DKK1+ TC	MGST1
3.15578461866325e-36	0.732290182810276	0.845	0.561	5.21840544542156e-32	DKK1+ TC	APP
3.82730056811726e-36	0.888265021976022	0.701	0.361	6.3288242194387e-32	DKK1+ TC	UCHL1
3.8539702874471e-36	0.878337300886646	0.799	0.51	6.37292526732252e-32	DKK1+ TC	TIMP1
6.5800961469566e-36	0.750961671760376	0.811	0.486	1.08808469886074e-31	DKK1+ TC	SNX21
7.84290730151716e-35	1.52301615452253	0.371	0.133	1.29690315137888e-30	DKK1+ TC	NOMO1
3.67620279394317e-34	0.868748627897045	0.584	0.273	6.07896894006443e-30	DKK1+ TC	DDX17
5.48756591250956e-34	1.10062444192504	0.478	0.206	9.07423899292581e-30	DKK1+ TC	CSF1
8.52943844931838e-34	1.13162658021262	0.424	0.165	1.41042794197929e-29	DKK1+ TC	IFNAR1
9.30135544962187e-34	0.701304590841858	0.908	0.675	1.53807213714947e-29	DKK1+ TC	LRP1
1.15117862404962e-33	0.593467900703731	0.924	0.674	1.90358897272845e-29	DKK1+ TC	HDAC7
1.29466678506718e-33	0.567464442709965	1	0.938	2.14086099578708e-29	DKK1+ TC	FSTL1
3.00610348777164e-33	1.47013285191558	0.329	0.113	4.97089272737919e-29	DKK1+ TC	IRX3
3.04101877474936e-33	0.917510519729541	0.687	0.378	5.02862864592555e-29	DKK1+ TC	CLDN11
3.44513588635307e-33	1.37343409259134	0.335	0.113	5.69687670167344e-29	DKK1+ TC	C11orf95
4.40462800528686e-33	1.09045805370372	0.492	0.216	7.28349286954235e-29	DKK1+ TC	TRAM2
6.59392878897278e-33	0.859506050750016	0.54	0.242	1.09037206454454e-28	DKK1+ TC	HOXA9
8.44122707408784e-33	1.03424850261345	0.402	0.149	1.39584130897116e-28	DKK1+ TC	MC1R
9.04308474931955e-33	0.918617355884787	0.574	0.274	1.49536449414748e-28	DKK1+ TC	ADAMTS5
1.87745910180036e-32	0.860647531041179	0.629	0.316	3.10456637073708e-28	DKK1+ TC	WDR45B
1.98386648366356e-32	0.873904910598469	0.38	0.134	3.28052161738606e-28	DKK1+ TC	UNC13D
2.42989520688995e-32	0.8732677604475	0.629	0.32	4.01807471411322e-28	DKK1+ TC	ALDH1A3
3.45656861765241e-32	0.611015063536242	0.845	0.512	5.71578186615003e-28	DKK1+ TC	UNK
3.8881368707866e-32	1.04303548479357	0.594	0.311	6.42942312953273e-28	DKK1+ TC	CTSL
5.75079391435749e-32	1.09391915989502	0.45	0.191	9.50951281678154e-28	DKK1+ TC	TFPI
1.132580209646e-31	1.08772384321075	0.448	0.19	1.87283463467062e-27	DKK1+ TC	CTSO
1.81467693450652e-31	0.920894935965371	0.58	0.289	3.00074977889999e-27	DKK1+ TC	SETD7
1.9180648915254e-31	1.26990628404123	0.384	0.149	3.1717121046264e-27	DKK1+ TC	SFRP2
3.24382932669327e-31	0.890708413571209	0.508	0.22	5.36399617462e-27	DKK1+ TC	LRBA
5.3690193355368e-31	0.719515687136972	0.759	0.459	8.87821037324365e-27	DKK1+ TC	PCMTD1
6.06865593486206e-31	0.899910846298438	0.54	0.261	1.00351294538879e-26	DKK1+ TC	VASH1
6.58174354832617e-31	0.922852095842696	0.564	0.27	1.08835711315122e-26	DKK1+ TC	PTPRT
9.99102901207021e-31	0.571302794102401	0.956	0.819	1.65211655743593e-26	DKK1+ TC	ELN
1.44310849557666e-30	1.0340916344989	0.488	0.219	2.38632420828556e-26	DKK1+ TC	PCOLCE2
2.29449631876501e-30	0.976675929133736	0.56	0.281	3.79417911270982e-26	DKK1+ TC	GJA1
2.31153517957659e-30	1.10761522348778	0.359	0.131	3.82235457294784e-26	DKK1+ TC	PDE7A
4.27479427671797e-30	0.604768484328995	0.861	0.589	7.06879981598084e-26	DKK1+ TC	NUP85
5.03505608034938e-30	0.67406276504681	0.765	0.461	8.32596873446573e-26	DKK1+ TC	SCARA5
5.97168505375733e-30	0.743507027522307	0.785	0.489	9.87477840489311e-26	DKK1+ TC	CD63
8.38997069882008e-30	0.714169418683021	0.799	0.486	1.38736555475689e-25	DKK1+ TC	SDK1
1.09981971889366e-29	0.930332447584858	0.454	0.195	1.81866188716256e-25	DKK1+ TC	LRRC8A
2.08961974368416e-29	0.729336066344697	0.703	0.402	3.45539520815613e-25	DKK1+ TC	FCGRT
2.15145043396967e-29	0.798279616021751	0.608	0.314	3.55763843761225e-25	DKK1+ TC	SERINC3
2.39004691138445e-29	0.816992043112391	0.522	0.237	3.95218157266533e-25	DKK1+ TC	DDX60L
3.07871621159469e-29	0.860561700516327	0.526	0.242	5.09096512749298e-25	DKK1+ TC	IFNGR2
4.25479586874941e-29	0.734884924406002	0.57	0.273	7.03573044856402e-25	DKK1+ TC	ABTB2
4.65657533158886e-29	0.806843787804226	0.596	0.305	7.70011296831533e-25	DKK1+ TC	ABLIM1
5.72603484885689e-29	0.692605989056814	0.787	0.494	9.46857122606975e-25	DKK1+ TC	ITGB5
5.80154454206173e-29	1.08288545327901	0.305	0.102	9.59343405475327e-25	DKK1+ TC	RFTN1
7.08437772271602e-29	0.557304896595052	0.843	0.553	1.17147270022832e-24	DKK1+ TC	PSMC5
1.12352609402224e-28	0.833323352708322	0.592	0.307	1.85786274907517e-24	DKK1+ TC	ECE1
1.13991193563172e-28	0.864905699252687	0.524	0.252	1.88495837676061e-24	DKK1+ TC	CTBP2
2.71086998429421e-28	0.793963440873309	0.55	0.268	4.48269460602891e-24	DKK1+ TC	GALNT12
2.84177789160645e-28	1.19193396761192	0.301	0.102	4.69916392156043e-24	DKK1+ TC	RHOU
3.32650396779214e-28	0.847438307320794	0.478	0.215	5.50070696114109e-24	DKK1+ TC	MAX
4.20003203644283e-28	1.00178776089114	0.331	0.12	6.94517297546187e-24	DKK1+ TC	RNF165
4.22435720081833e-28	0.546510870615086	0.711	0.382	6.98539706727319e-24	DKK1+ TC	SMARCD2
4.53032057741497e-28	0.662977644119151	0.745	0.44	7.4913381068134e-24	DKK1+ TC	RECQL5
5.66635576806818e-28	0.775291143039284	0.627	0.334	9.36988589807754e-24	DKK1+ TC	NHSL1
8.27041074305797e-28	0.505483389753302	0.934	0.741	1.36759512047207e-23	DKK1+ TC	LUC7L3
9.1686698196364e-28	0.743366210562453	0.574	0.282	1.51613124137508e-23	DKK1+ TC	SOBP
1.35725730039456e-27	1.05022946042034	0.371	0.149	2.24436067193245e-23	DKK1+ TC	RNF13
1.84508311493722e-27	0.579129353491606	0.918	0.686	3.05102943886018e-23	DKK1+ TC	OGT
1.99504645969625e-27	0.867222263081154	0.484	0.225	3.29900882575372e-23	DKK1+ TC	TRIM47
2.22451943304556e-27	1.28182701282122	0.307	0.109	3.67846533448414e-23	DKK1+ TC	WNT10B
2.2402453773658e-27	0.587172160831394	0.849	0.567	3.70446975601208e-23	DKK1+ TC	EHBP1L1
2.44332556979874e-27	0.792549291256191	0.705	0.428	4.0402831622192e-23	DKK1+ TC	RABGEF1
5.10368933699087e-27	0.53304804695592	0.894	0.651	8.4394606876481e-23	DKK1+ TC	LTBP3
5.40888579876371e-27	0.582456626855827	0.847	0.559	8.94413355683567e-23	DKK1+ TC	DBN1
5.74984642066734e-27	0.681408086426773	0.681	0.382	9.50794604121551e-23	DKK1+ TC	USP53
6.5123815841842e-27	0.738384842853606	0.777	0.523	1.0768874187607e-22	DKK1+ TC	NID1
6.58577628603364e-27	0.926787508200974	0.524	0.261	1.08902396665852e-22	DKK1+ TC	BMERB1
7.86804758226429e-27	0.804285158838574	0.488	0.23	1.30106034820322e-22	DKK1+ TC	SNX33
1.40933516815844e-26	0.690396137427678	0.719	0.434	2.3304766340668e-22	DKK1+ TC	PSAP
1.5292104713442e-26	1.11150632476193	0.335	0.129	2.52870243541476e-22	DKK1+ TC	POLD4
2.01297898809689e-26	0.83725785904445	0.512	0.247	3.32866205471702e-22	DKK1+ TC	SESTD1
2.10140963432301e-26	0.665436304219152	0.624	0.337	3.47489097131654e-22	DKK1+ TC	ARAP1
2.738772915216e-26	0.89029184079411	0.396	0.165	4.52883489260118e-22	DKK1+ TC	PDS5A
3.14353062671337e-26	0.92622372945027	0.528	0.277	5.19814224433323e-22	DKK1+ TC	UBE2V1
4.67823538082151e-26	1.28301679989007	0.261	0.085	7.73593002572645e-22	DKK1+ TC	SLC52A1
4.76198008742441e-26	0.774533565916328	0.512	0.249	7.874410272565e-22	DKK1+ TC	PLEKHM1
5.60474403730956e-26	0.991860218971788	0.458	0.216	9.26800474009509e-22	DKK1+ TC	PDGFC
1.42999782539844e-25	0.916016076435553	0.38	0.16	2.36464440407886e-21	DKK1+ TC	FOXO1
1.65865245921687e-25	1.08593162799236	0.327	0.126	2.74274770656101e-21	DKK1+ TC	IQSEC2
2.06662492283296e-25	0.644749962715667	0.735	0.447	3.41737097239659e-21	DKK1+ TC	DLGAP4
2.46684727319145e-25	0.804440013525553	0.496	0.241	4.07917865094938e-21	DKK1+ TC	MAPK3
2.52998410986028e-25	1.01113312337149	0.398	0.175	4.18358172406496e-21	DKK1+ TC	RTN3
2.99264517175288e-25	0.653350069527269	0.633	0.345	4.94863805601057e-21	DKK1+ TC	COG1
3.55249405935784e-25	0.621887043549596	0.703	0.417	5.87440417655413e-21	DKK1+ TC	PCMTD2
4.1549364119711e-25	0.575412022044587	0.825	0.555	6.87060285083542e-21	DKK1+ TC	CYBC1
4.95031529127284e-25	0.779172685079673	0.496	0.242	8.18584136564877e-21	DKK1+ TC	SGSH
5.07724393938659e-25	0.60074805207628	0.763	0.479	8.39573057816966e-21	DKK1+ TC	BMP1
5.8874858709938e-25	0.685610807567107	0.663	0.38	9.73554663627535e-21	DKK1+ TC	CD34
7.3335022712931e-25	0.906722577648287	0.482	0.242	1.21266793558103e-20	DKK1+ TC	KCTD2
9.84507198585144e-25	1.02914735800165	0.428	0.201	1.62798110358039e-20	DKK1+ TC	CHST12
1.04216799514844e-24	0.788917916505449	0.432	0.193	1.72332899677746e-20	DKK1+ TC	OTUD4
1.13693393257377e-24	0.82743869493371	0.59	0.334	1.88003395090399e-20	DKK1+ TC	MFAP2
1.22800059551106e-24	0.870197351112023	0.464	0.225	2.03062178473709e-20	DKK1+ TC	CD151
1.51736106322499e-24	0.765893761183873	0.584	0.315	2.50910825414884e-20	DKK1+ TC	ZNF217
1.61888773788123e-24	0.634236394959078	0.747	0.467	2.6769927633604e-20	DKK1+ TC	GALNS
2.02775502715128e-24	0.966650114230194	0.378	0.162	3.35309571289736e-20	DKK1+ TC	ZNF423
2.07137410981985e-24	0.5778199717843	0.771	0.511	3.4252242279981e-20	DKK1+ TC	GLUL
2.21518926904106e-24	0.782392162110074	0.534	0.273	3.6630369752863e-20	DKK1+ TC	PLD3
2.47762609510393e-24	0.541744047254372	0.797	0.499	4.09700251086385e-20	DKK1+ TC	PODN
2.70481195660551e-24	0.848620252707824	0.46	0.216	4.47267705144287e-20	DKK1+ TC	TRIM8
3.12352509979591e-24	0.944418984560826	0.42	0.194	5.16506110502252e-20	DKK1+ TC	ANGPTL2
3.27035307431887e-24	0.643570191561628	0.649	0.365	5.40785584369369e-20	DKK1+ TC	KDSR
4.18845948957218e-24	0.594193750153815	0.701	0.406	6.92603661195656e-20	DKK1+ TC	EVC
6.0094392599612e-24	0.871231070567771	0.442	0.207	9.93720876027184e-20	DKK1+ TC	SLC16A7
6.83734656049315e-24	0.949265047373694	0.506	0.262	1.13062362724315e-19	DKK1+ TC	IGFBP6
9.28608512214471e-24	0.998541166080993	0.42	0.199	1.53554703579785e-19	DKK1+ TC	URGCP
1.62508962830234e-23	0.937071434572529	0.333	0.135	2.68724820936076e-19	DKK1+ TC	KREMEN1
1.65706355128233e-23	0.880514286340493	0.472	0.237	2.74012028840046e-19	DKK1+ TC	FGF2
1.77524734451132e-23	0.913783754418092	0.311	0.12	2.93554900888392e-19	DKK1+ TC	CAMK1D
1.80369647924503e-23	1.05539368024	0.353	0.151	2.98259249807958e-19	DKK1+ TC	SPRY1
1.80470791155318e-23	0.679471373031166	0.424	0.188	2.98426500254434e-19	DKK1+ TC	TBC1D24
1.84853926129569e-23	1.00001460955151	0.289	0.107	3.05674452247855e-19	DKK1+ TC	SIPA1
1.90059522341033e-23	0.659881595749881	0.48	0.231	3.14282426143132e-19	DKK1+ TC	RIOK3
1.97802854024492e-23	0.56300016406301	0.89	0.665	3.270867994149e-19	DKK1+ TC	VCAN
2.07915658505567e-23	0.834428544042859	0.412	0.192	3.43809332904805e-19	DKK1+ TC	MSL1
2.11192417391025e-23	0.797346543975967	0.48	0.236	3.49227781397799e-19	DKK1+ TC	EVC2
2.23344414059179e-23	0.700426555986546	0.624	0.359	3.69322323088258e-19	DKK1+ TC	UGDH
2.51490905008537e-23	0.834027493535766	0.376	0.162	4.15865360522116e-19	DKK1+ TC	ZHX3
2.55580261432518e-23	0.903787381070632	0.378	0.167	4.22627520304812e-19	DKK1+ TC	ENG
3.03721258540705e-23	0.810788567186229	0.408	0.186	5.0223347312291e-19	DKK1+ TC	CNBP
3.33713882949005e-23	0.744350709172958	0.452	0.214	5.51829276844474e-19	DKK1+ TC	ARL16
3.87043756533831e-23	0.836626294888822	0.422	0.19	6.40015555804342e-19	DKK1+ TC	HOXC4
5.383478138451e-23	0.589060371763856	0.709	0.427	8.90211944974258e-19	DKK1+ TC	CFLAR
6.27323140847024e-23	0.550291122809001	0.829	0.555	1.03734154570464e-18	DKK1+ TC	CREBZF
6.44498118820925e-23	0.757807628748574	0.428	0.197	1.06574208928228e-18	DKK1+ TC	GRK5
6.8290362679599e-23	0.788059517704972	0.44	0.209	1.12924943726985e-18	DKK1+ TC	TRIM65
9.4815528114766e-23	0.972986430003364	0.357	0.156	1.56786957290577e-18	DKK1+ TC	YJEFN3
1.26603836786049e-22	0.921907792198294	0.361	0.156	2.0935210450941e-18	DKK1+ TC	SDC2
1.30493231767658e-22	0.762612531275363	0.446	0.212	2.15783608051e-18	DKK1+ TC	RAB3IL1
1.31639699148386e-22	0.757339172983658	0.558	0.309	2.17679406511771e-18	DKK1+ TC	GALNT1
1.41397848083808e-22	0.630521683964994	0.594	0.328	2.33815481591384e-18	DKK1+ TC	CTSA
1.41963686086219e-22	0.971026199070282	0.323	0.132	2.34751151312171e-18	DKK1+ TC	DCLRE1C
1.44002241224512e-22	0.781247655481546	0.566	0.318	2.38122106088852e-18	DKK1+ TC	EMP3
1.47579796794089e-22	0.819389863925743	0.452	0.219	2.44037951978706e-18	DKK1+ TC	TEX2
1.69515050340639e-22	0.590423630129828	0.725	0.446	2.8031008724328e-18	DKK1+ TC	CLK1
1.86989226272929e-22	1.02939244194497	0.373	0.17	3.09205384564915e-18	DKK1+ TC	HOXA10
1.90573113645542e-22	0.76667871932067	0.412	0.186	3.15131700724268e-18	DKK1+ TC	KDM7A
1.98604909371895e-22	0.669610155402403	0.596	0.331	3.28413078137366e-18	DKK1+ TC	LPP
3.57837453518277e-22	0.724536861555307	0.438	0.208	5.91720013137823e-18	DKK1+ TC	MED28
4.4300337906203e-22	0.640496143729259	0.548	0.285	7.32550387616973e-18	DKK1+ TC	FN3KRP
4.95831738585537e-22	0.875448689155996	0.378	0.167	8.19907362925044e-18	DKK1+ TC	SELENBP1
4.99982837921035e-22	0.895645334659428	0.371	0.165	8.26771620786223e-18	DKK1+ TC	STON2
5.25998087326086e-22	0.883412608430835	0.335	0.14	8.69790437202415e-18	DKK1+ TC	CDIPT
6.58667091515575e-22	0.53229933924527	0.614	0.338	1.08917190253016e-17	DKK1+ TC	NR1H3
7.9003688308563e-22	0.817318265123995	0.351	0.153	1.3064049898704e-17	DKK1+ TC	COPZ2
8.59667906046022e-22	0.560830213746532	0.719	0.45	1.4215468494377e-17	DKK1+ TC	ZNF655
9.89003198372423e-22	0.568559244673124	0.657	0.382	1.63541568882864e-17	DKK1+ TC	NEGR1
9.95800195925515e-22	0.539795237897944	0.737	0.452	1.64665520398243e-17	DKK1+ TC	SHPRH
1.52505980215983e-21	0.93708243911478	0.424	0.209	2.5218388888515e-17	DKK1+ TC	TSKU
1.53715098012605e-21	0.985771864517693	0.287	0.113	2.54183286073644e-17	DKK1+ TC	ORAI3
1.81423042844299e-21	0.919883870540322	0.392	0.183	3.00001143647333e-17	DKK1+ TC	FAM120B
1.92352819284126e-21	0.741431388169187	0.347	0.146	3.18074621968231e-17	DKK1+ TC	MELTF
2.0394373867571e-21	1.16608262638722	0.251	0.091	3.37241366274154e-17	DKK1+ TC	RASSF4
2.17287686486563e-21	0.542824888008663	0.773	0.512	3.59306918374181e-17	DKK1+ TC	CD55
2.66724091584703e-21	0.870295648016669	0.321	0.136	4.41054957844465e-17	DKK1+ TC	ABCA10
3.55166624659877e-21	0.826992924002776	0.396	0.187	5.87303530537572e-17	DKK1+ TC	ATP5PD
3.74619742531526e-21	0.626126036638158	0.633	0.365	6.19471206250132e-17	DKK1+ TC	FYN
3.91770620178723e-21	0.821774702520653	0.41	0.193	6.47831897527536e-17	DKK1+ TC	PNPLA2
4.81337440265053e-21	0.553807926537671	0.747	0.456	7.95939591222291e-17	DKK1+ TC	FBXW7
5.88344216370855e-21	0.749168781498384	0.434	0.211	9.72885996190845e-17	DKK1+ TC	METTL23
6.05082272339728e-21	0.922266258601527	0.365	0.165	1.00056404554097e-16	DKK1+ TC	GEMIN4
6.51383721896765e-21	0.82003851209572	0.484	0.256	1.07712812252849e-16	DKK1+ TC	CD24
7.15140046286142e-21	0.723488896357977	0.384	0.174	1.18255558053876e-16	DKK1+ TC	TSEN54
8.02740218243192e-21	0.713336019741558	0.44	0.214	1.32741122488694e-16	DKK1+ TC	RFNG
9.23580196150122e-21	0.772007686261863	0.837	0.632	1.52723221235384e-16	DKK1+ TC	MFAP4
9.57529172850884e-21	0.850319205417885	0.359	0.162	1.58337024022622e-16	DKK1+ TC	TLR4
1.05396908815784e-20	0.605697420308021	0.54	0.286	1.7428432841778e-16	DKK1+ TC	MKLN1
1.06123292582298e-20	0.56783536197387	0.586	0.318	1.75485476614088e-16	DKK1+ TC	DIP2A
1.10810396881261e-20	0.560746967514989	0.548	0.288	1.83236072282853e-16	DKK1+ TC	TMEM94
1.23957365742468e-20	0.560311086435354	0.57	0.308	2.04975899991745e-16	DKK1+ TC	PTPN12
2.17141388941362e-20	0.550760072896254	0.703	0.437	3.59065000753437e-16	DKK1+ TC	ABCG1
2.48436157748709e-20	0.657694318186629	0.522	0.283	4.10814030453265e-16	DKK1+ TC	VEGFB
2.61623509946262e-20	0.597911136791856	0.588	0.336	4.32620636047139e-16	DKK1+ TC	ARHGAP1
2.66579868078429e-20	0.516414568485562	0.733	0.452	4.40816469854491e-16	DKK1+ TC	WSB1
3.24004548355103e-20	0.635508468673761	0.524	0.282	5.35773921159999e-16	DKK1+ TC	NAV1
3.32505209228313e-20	0.501324665424735	0.695	0.422	5.49830613979939e-16	DKK1+ TC	CTDSP2
3.87527144117814e-20	0.800250934106349	0.351	0.158	6.40814885513217e-16	DKK1+ TC	TUBGCP6
4.62238206624922e-20	0.626182074475146	0.542	0.292	7.64357098474971e-16	DKK1+ TC	TRPC4AP
4.76310562242021e-20	0.954951650760726	0.341	0.155	7.87627145723406e-16	DKK1+ TC	TACO1
5.31062040985424e-20	1.01419653853067	0.337	0.152	8.78164190973497e-16	DKK1+ TC	BDKRB2
5.74475807354979e-20	0.721828060945246	0.43	0.215	9.49953195042194e-16	DKK1+ TC	MFSD1
5.76580082304196e-20	0.749400219940274	0.369	0.169	9.53432824098219e-16	DKK1+ TC	URB1
6.21229097418535e-20	0.859121049480527	0.329	0.145	1.02726443549129e-15	DKK1+ TC	NONO
6.27261907045495e-20	0.808529101117062	0.355	0.162	1.03724028949043e-15	DKK1+ TC	AK1
6.34000588221466e-20	0.776709696660087	0.281	0.112	1.04838337268302e-15	DKK1+ TC	PDE1C
8.77036744297807e-20	0.547900256601737	0.749	0.507	1.45026796037085e-15	DKK1+ TC	CCDC47
9.47354928535307e-20	0.805492933425036	0.398	0.192	1.56654610982598e-15	DKK1+ TC	SLC25A36
9.63699882098219e-20	0.819148470274038	0.412	0.207	1.59357412503761e-15	DKK1+ TC	IQSEC1
1.17540286682679e-19	0.68677302107286	0.49	0.26	1.94364618058478e-15	DKK1+ TC	SRP68
1.17802897392612e-19	0.539513571278479	0.58	0.319	1.94798871128424e-15	DKK1+ TC	PHF3
1.24441958612146e-19	0.745118498150322	0.376	0.177	2.05777222761044e-15	DKK1+ TC	AKR1B1
1.28599164590423e-19	0.960437699299319	0.311	0.135	2.12651578566724e-15	DKK1+ TC	CYB5R3
1.53809607773507e-19	0.650266590555326	0.534	0.301	2.54339567414271e-15	DKK1+ TC	TMEM189
1.92766469039398e-19	0.758335880221759	0.446	0.232	3.18758633203548e-15	DKK1+ TC	PLOD2
2.15147731195444e-19	0.941522502447841	0.267	0.106	3.55768288304787e-15	DKK1+ TC	TBC1D12
2.43597066128643e-19	0.515379389049093	0.486	0.246	4.02812108550324e-15	DKK1+ TC	NCKAP5L
2.74632705165073e-19	0.959581933104033	0.327	0.147	4.54132641260966e-15	DKK1+ TC	DCAF16
2.99711984252129e-19	0.604007540939601	0.564	0.319	4.95603737159321e-15	DKK1+ TC	UBR2
3.2726825533623e-19	0.880420123778199	0.313	0.136	5.4117078702399e-15	DKK1+ TC	ZNF765
3.34275781149831e-19	0.678379059006146	0.357	0.159	5.5275843170936e-15	DKK1+ TC	TMEM135
3.86338276798539e-19	0.660716074307154	0.412	0.203	6.38848974514064e-15	DKK1+ TC	SPSB3
4.26258942682915e-19	0.907935584738574	0.297	0.126	7.04861787620469e-15	DKK1+ TC	CLNS1A
4.42730511867972e-19	0.579789294974141	0.54	0.297	7.32099174424879e-15	DKK1+ TC	ARHGAP21
5.20430232308393e-19	0.606173667258757	0.432	0.215	8.60583432145159e-15	DKK1+ TC	RBL2
5.22979133787295e-19	0.81008908979753	0.398	0.195	8.64798295630671e-15	DKK1+ TC	IRAK3
5.37917339259241e-19	0.653106122477384	0.58	0.338	8.89500112199082e-15	DKK1+ TC	FLRT2
5.50824227536893e-19	0.656658126342349	0.641	0.39	9.10842942655007e-15	DKK1+ TC	RHOC
6.01193530830702e-19	0.674848488463366	0.596	0.357	9.94133622581648e-15	DKK1+ TC	MAP3K4
6.31245283460345e-19	0.749944601178646	0.422	0.212	1.04382720073003e-14	DKK1+ TC	VAT1
8.10924112314051e-19	0.652560686352916	0.496	0.272	1.34094411212251e-14	DKK1+ TC	S1PR2
8.22815213446634e-19	0.825597194746245	0.311	0.135	1.36060723695535e-14	DKK1+ TC	USPL1
8.38444387569887e-19	0.718490497549244	0.422	0.217	1.38645163928556e-14	DKK1+ TC	KLHL5
9.58547694986369e-19	0.899896644481648	0.369	0.179	1.58505446842946e-14	DKK1+ TC	HSD3B7
9.66620558009785e-19	0.839640526715392	0.291	0.123	1.59840375472498e-14	DKK1+ TC	TRANK1
1.106989135404e-18	0.68488908361735	0.446	0.231	1.83051723430405e-14	DKK1+ TC	HM13
1.12433765803152e-18	0.527769308544012	0.444	0.22	1.85920475132092e-14	DKK1+ TC	ARHGAP12
1.1407602240195e-18	0.577966245704557	0.518	0.286	1.88636110643865e-14	DKK1+ TC	ZFYVE9
1.56886860577317e-18	0.805629810930138	0.305	0.131	2.59428112650651e-14	DKK1+ TC	EGLN2
1.83756775414036e-18	0.628744670344927	0.426	0.215	3.0386020382465e-14	DKK1+ TC	ARFIP1
1.97021234715958e-18	0.89075052807713	0.279	0.117	3.25794313726308e-14	DKK1+ TC	TGFB2
1.97138496362728e-18	0.640817356828313	0.43	0.217	3.25988217585407e-14	DKK1+ TC	NFAT5
2.04061773535486e-18	0.757343504634476	0.301	0.129	3.37436548718279e-14	DKK1+ TC	LETMD1
2.37043110265918e-18	0.699242404716091	0.452	0.232	3.91974487135722e-14	DKK1+ TC	PLEKHG4
2.58297522825541e-18	0.52731307713823	0.568	0.322	4.27120783744314e-14	DKK1+ TC	WDR83OS
2.69941259347044e-18	0.78303603010728	0.279	0.117	4.46374866456271e-14	DKK1+ TC	MBD5
2.81436445292654e-18	0.877688547595003	0.313	0.14	4.65383305935932e-14	DKK1+ TC	TMBIM4
2.83773242003601e-18	0.698142787859211	0.476	0.259	4.69247432977155e-14	DKK1+ TC	GPRC5B
2.90521211925375e-18	0.770239876487988	0.293	0.124	4.804058760398e-14	DKK1+ TC	WDR86
3.30109304842874e-18	1.0173574371477	0.281	0.12	5.45868746488176e-14	DKK1+ TC	CHAMP1
4.13475785359272e-18	0.51006609196007	0.454	0.229	6.83723558670092e-14	DKK1+ TC	TNS2
4.2629362394366e-18	0.691448095377064	0.44	0.227	7.04919136553237e-14	DKK1+ TC	SSC5D
4.44962090813083e-18	0.746744849580274	0.39	0.194	7.35789313368513e-14	DKK1+ TC	ST6GALNAC6
4.56440379190825e-18	0.621807848377131	0.454	0.239	7.54769811029948e-14	DKK1+ TC	DOCK11
5.18129631291679e-18	0.592926788425192	0.502	0.268	8.56779158303921e-14	DKK1+ TC	EXOC1
7.40528208613476e-18	0.593460759078243	0.614	0.376	1.22453744576324e-13	DKK1+ TC	MAN1A1
8.66692713772857e-18	0.60030322069726	0.371	0.177	1.4331630714948e-13	DKK1+ TC	BAZ2A
1.01635929989841e-17	0.611451431489542	0.472	0.249	1.68065173831202e-13	DKK1+ TC	ATG13
1.08353637135797e-17	0.826436472539023	0.353	0.173	1.79173574367754e-13	DKK1+ TC	VKORC1
1.18683802761592e-17	0.606677183780931	0.359	0.168	1.96255536246568e-13	DKK1+ TC	RNPC3
1.45151327681976e-17	0.645183168177548	0.641	0.412	2.40022235454915e-13	DKK1+ TC	CD276
1.46927952455485e-17	0.581740493291987	0.47	0.248	2.42960062180391e-13	DKK1+ TC	TNRC6B
1.66618705555561e-17	0.545489319482398	0.576	0.339	2.75520691506676e-13	DKK1+ TC	SEC63
1.68918468970642e-17	0.519249504933686	0.454	0.233	2.79323580289854e-13	DKK1+ TC	SLC25A27
1.82576360977392e-17	0.694575105916566	0.331	0.153	3.01908270512216e-13	DKK1+ TC	LPIN3
1.9844487176829e-17	0.575888706897344	0.488	0.266	3.28148439956044e-13	DKK1+ TC	ZNF521
2.49947115330563e-17	0.522336585954285	0.639	0.389	4.13312549910619e-13	DKK1+ TC	EFHC1
3.02775480214267e-17	0.771876367996514	0.339	0.163	5.00669534082311e-13	DKK1+ TC	CORO1B
3.26964032782749e-17	0.628815524346503	0.456	0.245	5.40667724609553e-13	DKK1+ TC	MAN1B1
3.3846758301448e-17	0.899928432584515	0.277	0.12	5.59689995272744e-13	DKK1+ TC	AP002495.1
3.6602976773625e-17	0.647170422796077	0.436	0.228	6.05266823928662e-13	DKK1+ TC	NT5E
4.98082151198709e-17	0.709218311210309	0.367	0.184	8.23628645222185e-13	DKK1+ TC	CD81
6.44363151639216e-17	0.880333525776352	0.303	0.141	1.06551890755061e-12	DKK1+ TC	ZMIZ1
7.95885962058963e-17	0.503321248974609	0.707	0.464	1.3160770268607e-12	DKK1+ TC	CEBPD
9.2945420782953e-17	0.6552497872249	0.41	0.211	1.53694547806691e-12	DKK1+ TC	CASTOR3
1.04413293279533e-16	0.765596611104409	0.303	0.139	1.72657821767035e-12	DKK1+ TC	SMG1
1.06612450173307e-16	0.669538361522869	0.285	0.124	1.7629434760658e-12	DKK1+ TC	AMDHD2
1.0680448795111e-16	0.600731644344537	0.44	0.238	1.76611901275955e-12	DKK1+ TC	CCDC137
1.14470480370307e-16	0.942833951768512	0.273	0.121	1.8928838634034e-12	DKK1+ TC	LRP10
1.38268071979504e-16	0.517576853468747	0.474	0.256	2.28640083825308e-12	DKK1+ TC	TEK
1.4778312266463e-16	0.898149780184199	0.329	0.159	2.44374171638232e-12	DKK1+ TC	C1GALT1
1.74025039542962e-16	0.6931571897903	0.325	0.152	2.87767805388241e-12	DKK1+ TC	NR2C1
1.81180489678485e-16	0.859659005534884	0.251	0.107	2.99600057732343e-12	DKK1+ TC	ARHGAP23
2.09010690881411e-16	0.556445667000428	0.564	0.334	3.45620078441502e-12	DKK1+ TC	ARFGEF2
2.11020736819077e-16	0.779133343114892	0.251	0.104	3.48943890404026e-12	DKK1+ TC	CPNE8
2.18542033329453e-16	0.587753190759615	0.418	0.221	3.61381106313584e-12	DKK1+ TC	PIEZO1
2.31931067921721e-16	0.522248835913352	0.524	0.301	3.83521213915357e-12	DKK1+ TC	PWWP3A
2.414821022495e-16	0.577704467000202	0.404	0.206	3.99314804279774e-12	DKK1+ TC	GSTK1
2.65520760946699e-16	0.562114170318662	0.416	0.222	4.39065130301461e-12	DKK1+ TC	RNPS1
2.82744963128076e-16	0.592049791067602	0.311	0.144	4.67547071028587e-12	DKK1+ TC	DDIT4
3.93781112126286e-16	0.902544078405468	0.285	0.132	6.51156447012026e-12	DKK1+ TC	CDC42EP4
4.04267433831592e-16	0.723389604442242	0.287	0.129	6.6849662858392e-12	DKK1+ TC	MARF1
4.3004767878337e-16	0.641598939624301	0.456	0.258	7.11126841636181e-12	DKK1+ TC	EHD2
4.88999231482225e-16	0.588244182864922	0.524	0.302	8.08609129179007e-12	DKK1+ TC	ADAMTS2
5.25196670790276e-16	0.734124547532606	0.283	0.127	8.68465214818801e-12	DKK1+ TC	ZNF665
5.34380709964315e-16	0.787934800831498	0.291	0.133	8.83651941996992e-12	DKK1+ TC	RAPGEF1
5.63021142355837e-16	0.731237022379916	0.317	0.152	9.31011760999612e-12	DKK1+ TC	IFNGR1
5.70320762239296e-16	0.61007578707938	0.38	0.194	9.430824124389e-12	DKK1+ TC	LIMD2
5.8005963803502e-16	0.665087173689637	0.355	0.176	9.59186617454709e-12	DKK1+ TC	CYBRD1
6.15847668720618e-16	0.562394524497587	0.484	0.273	1.01836570499641e-11	DKK1+ TC	TUBG2
6.9663121423936e-16	0.805369286459466	0.259	0.112	1.15194937586621e-11	DKK1+ TC	DUOXA1
7.09582489372589e-16	0.749570530955077	0.309	0.147	1.17336560442651e-11	DKK1+ TC	SLC44A2
7.45506860772017e-16	0.528571831373519	0.504	0.288	1.23277014497261e-11	DKK1+ TC	ANXA11
7.83090797843144e-16	0.686347818844152	0.271	0.12	1.29491894331342e-11	DKK1+ TC	TTC9C
8.13908778739024e-16	0.570126926688951	0.48	0.266	1.34587955652285e-11	DKK1+ TC	ZNF397
8.82089512281012e-16	0.695527448935888	0.43	0.233	1.45862321750788e-11	DKK1+ TC	EDIL3
8.93787691572284e-16	0.553387951080918	0.408	0.212	1.47796732678393e-11	DKK1+ TC	LIMCH1
9.2259751231374e-16	0.785500475324243	0.412	0.225	1.525607246362e-11	DKK1+ TC	CMTM3
9.42863162409304e-16	0.885961462394574	0.317	0.153	1.55911852536003e-11	DKK1+ TC	ZNF224
1.04067021527491e-15	0.674912878407561	0.414	0.222	1.7208522679786e-11	DKK1+ TC	PTTG1IP
1.16708806006564e-15	0.553601538136784	0.404	0.21	1.92989681612454e-11	DKK1+ TC	FOXK2
1.18165529373347e-15	0.710457373288581	0.269	0.118	1.95398519371766e-11	DKK1+ TC	NAA40
1.32201754001007e-15	0.752109258824119	0.357	0.182	2.18608820416065e-11	DKK1+ TC	LMBRD1
1.57002372987036e-15	0.669886679238892	0.347	0.173	2.59619123971363e-11	DKK1+ TC	FBXO7
1.90765061102314e-15	0.583963072069674	0.432	0.236	3.15449105038787e-11	DKK1+ TC	ZBTB1
2.30879451859915e-15	0.593435360948201	0.408	0.214	3.81782261595556e-11	DKK1+ TC	ALDH3A2
2.49596396442849e-15	0.661699888169099	0.297	0.138	4.12732601157894e-11	DKK1+ TC	CCDC97
3.00190502902029e-15	0.660534081030895	0.38	0.196	4.96395015598796e-11	DKK1+ TC	FAM160A2
3.1503037129314e-15	0.68796687603913	0.41	0.225	5.20934221970337e-11	DKK1+ TC	WBP1
3.5157014647832e-15	0.505000038332469	0.62	0.387	5.8135639421655e-11	DKK1+ TC	PTPN1
3.91672408436994e-15	0.564779140057219	0.472	0.269	6.47669494591414e-11	DKK1+ TC	NPR1
3.95951442000422e-15	0.635722024549045	0.41	0.221	6.54745304491897e-11	DKK1+ TC	SMARCE1
4.00408519274795e-15	0.688998469361144	0.373	0.197	6.62115527472801e-11	DKK1+ TC	PTPRK
4.14414626784165e-15	0.682098168282839	0.353	0.181	6.85276026850295e-11	DKK1+ TC	TTC37
4.15229766792181e-15	0.571380504050241	0.353	0.176	6.8662394236755e-11	DKK1+ TC	WASF1
4.1953485944211e-15	0.643517401682493	0.476	0.284	6.93742843573473e-11	DKK1+ TC	RHOQ
4.38849714323313e-15	0.801519281715671	0.271	0.123	7.2568188760503e-11	DKK1+ TC	VTI1B
4.4950838333017e-15	0.743103459689035	0.291	0.134	7.43307062674769e-11	DKK1+ TC	CCS
4.75242032570852e-15	0.571842895493655	0.468	0.264	7.85860225059161e-11	DKK1+ TC	GPATCH2
4.81245781014267e-15	0.629678881397023	0.273	0.123	7.95788023485191e-11	DKK1+ TC	C15orf39
5.73477324379541e-15	0.700552135381789	0.255	0.112	9.48302103594008e-11	DKK1+ TC	MALT1
6.64939706036329e-15	0.539792721107568	0.394	0.206	1.09954429790167e-10	DKK1+ TC	CLEC3B
7.48088713019666e-15	0.65412641927498	0.319	0.157	1.23703949584932e-10	DKK1+ TC	NACC1
7.68483059671424e-15	0.70031969600067	0.472	0.287	1.27076358747267e-10	DKK1+ TC	BSG
8.05066697606654e-15	0.604761209377812	0.45	0.253	1.33125829116236e-10	DKK1+ TC	ANAPC11
8.50144568029857e-15	0.595148839966289	0.508	0.305	1.40579905769417e-10	DKK1+ TC	SERF2
8.51695383833378e-15	0.576258152329453	0.43	0.239	1.40836348670687e-10	DKK1+ TC	PUF60
8.73832522080558e-15	0.551581041240865	0.345	0.173	1.44496945851241e-10	DKK1+ TC	DNHD1
9.38989660172807e-15	0.577991360439246	0.281	0.128	1.55271330206175e-10	DKK1+ TC	TRIM2
9.73648909427428e-15	0.536584461917035	0.39	0.21	1.6100258366292e-10	DKK1+ TC	CCNY
1.08592049203577e-14	0.737076718500488	0.402	0.224	1.79567812563036e-10	DKK1+ TC	PPP2R5C
1.15123164062202e-14	0.573642866317	0.347	0.175	1.90367664093258e-10	DKK1+ TC	TMEM104
1.16729863539092e-14	0.630549643762486	0.428	0.24	1.93024502348242e-10	DKK1+ TC	SEC14L1
1.18289750200204e-14	0.537984435568114	0.426	0.23	1.95603930931057e-10	DKK1+ TC	EIF4EBP2
1.22593942739825e-14	0.61823786163035	0.261	0.117	2.02721343714574e-10	DKK1+ TC	FAM234A
1.44703268938528e-14	0.810264807333827	0.321	0.161	2.39281325516749e-10	DKK1+ TC	ZNF428
1.51504253304129e-14	0.506388816215571	0.357	0.179	2.50527433263707e-10	DKK1+ TC	APBB3
1.5433382039486e-14	0.55459847580452	0.502	0.293	2.5520640540494e-10	DKK1+ TC	MCM3AP
1.56217817187476e-14	0.503277434993148	0.532	0.321	2.5832178250121e-10	DKK1+ TC	TNFAIP6
1.62922052926595e-14	0.502062527928981	0.265	0.117	2.69407906719417e-10	DKK1+ TC	KLHL24
1.63440710245678e-14	0.58676061919721	0.396	0.213	2.70265558462254e-10	DKK1+ TC	TNIP2
1.87872502766755e-14	0.695434007207759	0.311	0.153	3.10665970575106e-10	DKK1+ TC	MAVS
1.99827564350637e-14	0.632098726513174	0.371	0.195	3.30434860410213e-10	DKK1+ TC	PPIC
2.21303189600193e-14	0.754116014610046	0.261	0.119	3.6594695432288e-10	DKK1+ TC	ARL8B
2.29062299313279e-14	0.710392483980415	0.255	0.115	3.78777418144438e-10	DKK1+ TC	SHPK
2.31264324784976e-14	0.502289328599029	0.367	0.19	3.82418687464437e-10	DKK1+ TC	TENT5A
2.44665444196136e-14	0.609701780762041	0.295	0.14	4.0457877852273e-10	DKK1+ TC	SREBF1
2.53401637422949e-14	0.760994060149614	0.253	0.114	4.19024947642588e-10	DKK1+ TC	CTSB
2.61778764658511e-14	0.610003897074833	0.402	0.218	4.32877365239314e-10	DKK1+ TC	CAT
2.67826002555399e-14	0.704761735992333	0.271	0.126	4.42877077825608e-10	DKK1+ TC	BDH2
2.73624220763037e-14	0.66462931011422	0.327	0.164	4.52465011453759e-10	DKK1+ TC	LSM14B
4.56009231144141e-14	0.680234740171863	0.351	0.186	7.54056864619952e-10	DKK1+ TC	COA4
4.74331783661314e-14	0.555292942622085	0.394	0.213	7.8435503746235e-10	DKK1+ TC	RBM5
5.31536548561867e-14	0.662766317266895	0.361	0.193	8.78948836701903e-10	DKK1+ TC	DYNLRB1
5.78427151834039e-14	0.591727179228394	0.337	0.175	9.56487138272767e-10	DKK1+ TC	STMN3
5.8024103556736e-14	0.57789335501355	0.337	0.173	9.59486576414187e-10	DKK1+ TC	ARL2
6.05933846613609e-14	0.592616198156104	0.367	0.197	1.00197220876026e-09	DKK1+ TC	ZNF251
6.87162081888236e-14	0.503613009156769	0.331	0.17	1.13629121861039e-09	DKK1+ TC	PSD3
7.22435519411516e-14	0.52138412848498	0.414	0.226	1.19461937489888e-09	DKK1+ TC	USP15
7.59606210644173e-14	0.643930728730053	0.263	0.121	1.2560848299212e-09	DKK1+ TC	CLN3
9.0199365716946e-14	0.539842066986418	0.297	0.146	1.49153671149542e-09	DKK1+ TC	ENO1
9.31237811987416e-14	0.640158434692761	0.41	0.235	1.53989484590239e-09	DKK1+ TC	MAPK7
9.65708614938578e-14	0.506506333791286	0.347	0.179	1.59689576566243e-09	DKK1+ TC	SHC2
1.10702215878499e-13	0.56018880370306	0.392	0.215	1.83057184176687e-09	DKK1+ TC	ASAP3
1.14160501474246e-13	0.608485234288091	0.323	0.162	1.88775805237813e-09	DKK1+ TC	FBXL8
1.21584104932339e-13	0.671094361039224	0.289	0.142	2.01051475916116e-09	DKK1+ TC	LIAS
1.31538019412804e-13	0.582146417090763	0.355	0.188	2.17511268901013e-09	DKK1+ TC	NCK1
1.40230687417043e-13	0.69264887881242	0.285	0.14	2.31885464712822e-09	DKK1+ TC	ATF7IP
1.51789790899336e-13	0.802881944256209	0.299	0.151	2.50999598231142e-09	DKK1+ TC	CEP72
1.56439503871892e-13	0.775130594648676	0.359	0.199	2.58688363602561e-09	DKK1+ TC	ATP6AP1
2.02063294172709e-13	0.660870327638992	0.277	0.134	3.34131863243992e-09	DKK1+ TC	UBE2J1
2.23909539397855e-13	0.673667862319141	0.293	0.146	3.70256814348293e-09	DKK1+ TC	ZNF283
2.33089967983273e-13	0.613036046456168	0.281	0.136	3.8543757105714e-09	DKK1+ TC	GLT8D1
2.57367346908867e-13	0.691400760809479	0.341	0.183	4.25582644848503e-09	DKK1+ TC	ADAM15
2.60141514646987e-13	0.635838109448203	0.275	0.132	4.30170008620258e-09	DKK1+ TC	LMBR1L
3.31820768704465e-13	0.562256428712102	0.382	0.212	5.48698823129704e-09	DKK1+ TC	RBMS1
3.49712026067092e-13	0.552260753928287	0.305	0.154	5.78283806304543e-09	DKK1+ TC	AGO4
3.5374969232779e-13	0.64350753617787	0.376	0.207	5.84960491233233e-09	DKK1+ TC	ACAA2
3.67505812179498e-13	0.630974174510048	0.303	0.151	6.07707611020017e-09	DKK1+ TC	ACVR1
5.25526595613662e-13	0.601546621851851	0.281	0.139	8.69010778506751e-09	DKK1+ TC	TEPSIN
5.38607040620067e-13	0.605236987653254	0.289	0.145	8.90640602369343e-09	DKK1+ TC	ZNF415
6.46619012697772e-13	0.547460030473872	0.345	0.184	1.06924919939704e-08	DKK1+ TC	CASP2
7.26138617539521e-13	0.640745717798896	0.329	0.174	1.20074281796335e-08	DKK1+ TC	GNB2
8.53087194799299e-13	0.650881202399037	0.255	0.121	1.41066498532012e-08	DKK1+ TC	MUC20
8.54304358524606e-13	0.535060265478725	0.424	0.248	1.41267768725629e-08	DKK1+ TC	ARHGAP17
1.02273304760434e-12	0.6893859720993	0.261	0.126	1.69119136751854e-08	DKK1+ TC	PPP2R2A
1.03479927164563e-12	0.545161506067858	0.448	0.265	1.71114407559321e-08	DKK1+ TC	BRI3
1.09544492374484e-12	0.64850185214979	0.365	0.202	1.81142772590447e-08	DKK1+ TC	PRKACA
1.12007743181505e-12	0.583635325476289	0.323	0.169	1.85216004124936e-08	DKK1+ TC	CD46
1.20725341953688e-12	0.530299235596182	0.396	0.221	1.99631425454619e-08	DKK1+ TC	PDPR
1.21742964190468e-12	0.535316554608637	0.426	0.247	2.01314165585358e-08	DKK1+ TC	UPF3A
1.23270941533488e-12	0.689320727781856	0.295	0.152	2.03840828919776e-08	DKK1+ TC	RAB6A
1.28295306377434e-12	0.594510262819236	0.305	0.157	2.12149118625725e-08	DKK1+ TC	ATP2B1
1.46742291158892e-12	0.674079139754051	0.295	0.15	2.42653052660344e-08	DKK1+ TC	WNT2B
1.55923314747655e-12	0.505711019095496	0.339	0.178	2.57834793266722e-08	DKK1+ TC	OSBPL2
1.7632808236398e-12	0.598407854051164	0.347	0.19	2.91576116997077e-08	DKK1+ TC	CD99
1.77068221862581e-12	0.513415906594143	0.384	0.215	2.92800011671965e-08	DKK1+ TC	WDR26
2.1251360097812e-12	0.528816003360032	0.424	0.244	3.51412490577419e-08	DKK1+ TC	OCIAD1
2.21469500827014e-12	0.687850072596839	0.267	0.132	3.6622196656755e-08	DKK1+ TC	BLVRB
2.27918161942702e-12	0.506243372402007	0.355	0.19	3.76885472588452e-08	DKK1+ TC	RELCH
2.29872416631441e-12	0.689358706735842	0.285	0.145	3.8011702814175e-08	DKK1+ TC	F10
2.41205048659183e-12	0.527570007122645	0.335	0.177	3.98856668462826e-08	DKK1+ TC	PDSS2
2.44096620421266e-12	0.514759480903923	0.337	0.179	4.03638171528605e-08	DKK1+ TC	BTBD8
2.66539573831652e-12	0.513942306924841	0.353	0.194	4.4074983928802e-08	DKK1+ TC	ZBTB7A
2.71806409939274e-12	0.51416643662978	0.303	0.156	4.49459079475584e-08	DKK1+ TC	PAM16
2.88688210262936e-12	0.632119690518753	0.273	0.137	4.77374824490791e-08	DKK1+ TC	HECTD1
3.14928594788442e-12	0.856134751173434	0.281	0.144	5.20765924342167e-08	DKK1+ TC	LEPR
3.26153462365929e-12	0.602092246800587	0.319	0.169	5.393273653683e-08	DKK1+ TC	BCKDHB
3.27921409534427e-12	0.645058537670755	0.297	0.153	5.42250842806128e-08	DKK1+ TC	TOGARAM1
3.37425946069458e-12	0.51377304705288	0.317	0.165	5.57967544420455e-08	DKK1+ TC	FBXL4
3.42860022947857e-12	0.549344112681896	0.327	0.173	5.66953333946576e-08	DKK1+ TC	CACHD1
3.49508055987627e-12	0.552388364886065	0.339	0.183	5.7794652138114e-08	DKK1+ TC	TMEM109
3.68987517200304e-12	0.510309607463978	0.327	0.172	6.10157758442423e-08	DKK1+ TC	TSPAN4
4.42974849373681e-12	0.526601605401569	0.261	0.126	7.32503210924318e-08	DKK1+ TC	ATP6V0A1
4.72497224299721e-12	0.567506841021791	0.339	0.186	7.81321410102018e-08	DKK1+ TC	SNAI2
5.40649972164384e-12	0.690881864368282	0.279	0.14	8.94018793971026e-08	DKK1+ TC	HUNK
7.81109985668154e-12	0.738297079467119	0.283	0.148	1.29164347230086e-07	DKK1+ TC	NECTIN3
8.2291687239435e-12	0.511365154970511	0.303	0.159	1.3607753401913e-07	DKK1+ TC	COASY
8.52248051233714e-12	0.650657680160652	0.257	0.127	1.40927737752007e-07	DKK1+ TC	CUTC
9.13993403125127e-12	0.555436222148926	0.257	0.126	1.51137949140771e-07	DKK1+ TC	SLC35A3
1.1751650743326e-11	0.530348196103854	0.263	0.13	1.9432529669164e-07	DKK1+ TC	PIGQ
1.18984809082842e-11	0.512546492776917	0.301	0.157	1.96753280299387e-07	DKK1+ TC	ZDHHC3
1.24635391075253e-11	0.550315007954448	0.327	0.179	2.06097082682038e-07	DKK1+ TC	ARF6
1.57042655043332e-11	0.703848151796709	0.269	0.138	2.59685734379655e-07	DKK1+ TC	BLOC1S1
1.62374249159987e-11	0.502595663763316	0.321	0.171	2.68502058410955e-07	DKK1+ TC	SLC35F6
1.93562761351882e-11	0.50843445921092	0.349	0.196	3.20075382171471e-07	DKK1+ TC	CDC42EP2
2.23902048527631e-11	0.572559778237086	0.271	0.14	3.7024442744529e-07	DKK1+ TC	AIF1L
2.31707745104869e-11	0.544849131694114	0.273	0.14	3.83151927305411e-07	DKK1+ TC	COMMD5
2.36001301875004e-11	0.511198300422979	0.277	0.141	3.90251752780507e-07	DKK1+ TC	LEPROT
2.41176812360227e-11	0.621759083829862	0.251	0.125	3.98809976918872e-07	DKK1+ TC	PLPPR2
2.63170227559982e-11	0.593076250854764	0.267	0.137	4.35178288293186e-07	DKK1+ TC	TMEM50B
2.99746406650511e-11	0.552074015058632	0.351	0.2	4.95660658037285e-07	DKK1+ TC	PMEPA1
3.03333942138791e-11	0.565440526362584	0.279	0.146	5.01593006720705e-07	DKK1+ TC	CNOT4
4.47225799531555e-11	0.536619259884468	0.341	0.193	7.3953258210538e-07	DKK1+ TC	FBLN5
4.53330918131205e-11	0.540436771583412	0.269	0.139	7.4962800622176e-07	DKK1+ TC	MBD4
4.75731744950832e-11	0.518676421469341	0.426	0.262	7.86670013450695e-07	DKK1+ TC	OSR2
5.82748302364446e-11	0.567721443147312	0.313	0.17	9.63632592789848e-07	DKK1+ TC	P2RY11
6.06692311030618e-11	0.605505176801862	0.259	0.132	1.00322640552023e-06	DKK1+ TC	MRFAP1
6.51151244665556e-11	0.514618857176261	0.333	0.186	1.07674369817896e-06	DKK1+ TC	ATP6AP2
7.17571758287097e-11	0.546087004090622	0.289	0.155	1.18657665950354e-06	DKK1+ TC	WASL
7.19253063445664e-11	0.551399135866533	0.263	0.135	1.18935686571375e-06	DKK1+ TC	SNX18
9.90332563344868e-11	0.556369324865984	0.251	0.128	1.63761392674707e-06	DKK1+ TC	CALHM2
1.0590232839667e-10	0.513149430491165	0.367	0.213	1.75120090236734e-06	DKK1+ TC	SESN1
1.13003266110517e-10	0.70701361588307	0.285	0.155	1.86862200840351e-06	DKK1+ TC	PROCR
1.18112501843292e-10	0.517632985054799	0.277	0.146	1.95310833048068e-06	DKK1+ TC	ADAM10
1.34528546785974e-10	0.508650508212223	0.307	0.169	2.22456404965287e-06	DKK1+ TC	PXDN
1.39176516396703e-10	0.629587822729553	0.279	0.149	2.30142287513588e-06	DKK1+ TC	FIG4
1.53321393242467e-10	0.531601277175139	0.297	0.16	2.53532255865743e-06	DKK1+ TC	MBIP
1.66600415686815e-10	0.551818007263075	0.287	0.156	2.75490447379717e-06	DKK1+ TC	OXA1L
1.89947691484152e-10	0.58850086818294	0.279	0.151	3.14097502638193e-06	DKK1+ TC	FOXN3
1.90288506934132e-10	0.549967782025411	0.295	0.162	3.14661075066281e-06	DKK1+ TC	TMEM100
1.91003627702097e-10	0.513493527220359	0.289	0.156	3.15843598768188e-06	DKK1+ TC	PLEKHG1
2.07796693263205e-10	0.522590456449773	0.299	0.165	3.43612611980036e-06	DKK1+ TC	IRF3
2.8736282901589e-10	0.518250730629989	0.253	0.132	4.75183174060675e-06	DKK1+ TC	RAB32
3.33171417626772e-10	0.51221388900105	0.265	0.138	5.5093225618763e-06	DKK1+ TC	SOS2
3.60719881275576e-10	0.603084654589168	0.317	0.182	5.96486395677292e-06	DKK1+ TC	GRINA
3.8455307407155e-10	0.59408208497346	0.257	0.137	6.35896963284715e-06	DKK1+ TC	B3GAT3
4.16308897383787e-10	0.530699706455069	0.307	0.172	6.8840839271383e-06	DKK1+ TC	SLC7A6
4.24321429070404e-10	0.601394000543973	0.251	0.131	7.0165791511082e-06	DKK1+ TC	MMD
4.35550190156181e-10	0.563650552274753	0.299	0.167	7.20225794442261e-06	DKK1+ TC	NDUFB10
4.39742495956239e-10	0.532316747777218	0.317	0.179	7.27158191313237e-06	DKK1+ TC	GANAB
4.43242190942351e-10	0.641682754347632	0.251	0.13	7.32945286942271e-06	DKK1+ TC	CCNC
4.51211892742075e-10	0.614773672502957	0.259	0.138	7.46123985838295e-06	DKK1+ TC	MAN1A2
4.72148600788287e-10	0.522398366205182	0.283	0.155	7.80744926263511e-06	DKK1+ TC	STX7
5.06288534620541e-10	0.547176750683851	0.265	0.14	8.37198720848526e-06	DKK1+ TC	FAM214A
5.08318525478385e-10	0.522329708584046	0.257	0.134	8.40555513731057e-06	DKK1+ TC	MRS2
8.01633749513343e-10	0.534950861881477	0.255	0.136	1.32558156819526e-05	DKK1+ TC	MAN2B2
9.7241598839292e-10	0.543005287144441	0.277	0.151	1.60798707840653e-05	DKK1+ TC	H2AFJ
1.85232394022605e-09	0.520748976394995	0.267	0.146	3.0630028675578e-05	DKK1+ TC	NF1
2.92790970578842e-09	0.645112872003848	0.261	0.144	4.84159148949172e-05	DKK1+ TC	CAVIN3
3.3576629796982e-09	0.655720108411202	0.261	0.145	5.55223150322894e-05	DKK1+ TC	APOL3
3.44735832900399e-09	0.518860046922415	0.267	0.147	5.700551732841e-05	DKK1+ TC	EMSY
5.13486711609975e-09	0.555290270628654	0.265	0.147	8.49101626318254e-05	DKK1+ TC	TFCP2
7.29195426121119e-09	0.50204515489271	0.263	0.145	0.000120579755663388	DKK1+ TC	C2CD3
7.9826450890578e-09	0.543564146804341	0.251	0.138	0.00013200101919266	DKK1+ TC	GET1
1.19586847799437e-08	0.644575299165366	0.269	0.156	0.000197748811521148	DKK1+ TC	SH3BGRL3
1.46828816761253e-08	0.517103005398725	0.269	0.152	0.000242796131396408	DKK1+ TC	ZNF263
1.47857032919216e-08	0.550871674860604	0.295	0.178	0.000244496389635215	DKK1+ TC	SLC30A9
2.17314784853769e-08	0.500752576301771	0.321	0.198	0.000359351728234192	DKK1+ TC	APOE
3.5254256364531e-08	0.502955288096769	0.255	0.147	0.000582964383243884	DKK1+ TC	CLTB
3.63600447278857e-08	0.715819217831877	0.255	0.148	0.000601249699620318	DKK1+ TC	AZIN1
4.00168634918281e-08	0.527671217571473	0.303	0.183	0.00066171885470087	DKK1+ TC	COL8A2
6.11977029973366e-08	0.544359480189912	0.251	0.146	0.00101196521676396	DKK1+ TC	SNX3
7.52491045945681e-07	0.588757521243888	0.303	0.194	0.0124431919357578	DKK1+ TC	CYP26B1
7.60048141196395e-142	3.0642464968628	0.83	0.267	1.25681560628236e-137	COL15A1+ TC	MGP
1.54707578353651e-126	2.54980720890966	0.764	0.221	2.55824451565597e-122	COL15A1+ TC	CTHRC1
9.62241723390306e-106	2.46731917160237	0.704	0.214	1.59116291379821e-101	COL15A1+ TC	DPT
4.40084269352814e-100	2.0250986131176	0.906	0.478	7.27723347801813e-96	COL15A1+ TC	COL6A3
7.2448871869734e-94	4.73562785690558	0.268	0.016	1.19801454523792e-89	COL15A1+ TC	COL15A1
7.56063800436571e-85	3.77554117967113	0.286	0.026	1.25022710040191e-80	COL15A1+ TC	ASPN
5.7006860658804e-81	2.34136679576284	0.534	0.133	9.42665447853982e-77	COL15A1+ TC	SFRP4
4.80023216980706e-78	3.34258899891059	0.256	0.021	7.93766391599296e-74	COL15A1+ TC	CGNL1
5.7335977034531e-78	2.40182688846735	0.768	0.375	9.48107716243005e-74	COL15A1+ TC	CCN2
5.86281073556162e-77	1.52986805427747	0.879	0.513	9.69474383232469e-73	COL15A1+ TC	CNN3
7.94945377854272e-71	2.91258005249664	0.32	0.048	1.31452167681982e-66	COL15A1+ TC	GEM
7.0536216713604e-70	1.13468339157277	0.966	0.808	1.16638687957616e-65	COL15A1+ TC	CCDC80
9.22478806933548e-66	1.95176620616361	0.645	0.26	1.52541095514532e-61	COL15A1+ TC	BGN
4.64834247187797e-64	3.83746371761318	0.261	0.033	7.6864991114974e-60	COL15A1+ TC	TNC
9.91294224349104e-64	2.29620176170856	0.507	0.148	1.63920412938368e-59	COL15A1+ TC	PTN
6.48890210509165e-60	1.82551871708472	0.603	0.224	1.07300485209796e-55	COL15A1+ TC	BOC
1.8946458103025e-58	1.59593385803222	0.729	0.352	3.13298631191621e-54	COL15A1+ TC	IGFBP4
3.2317854184825e-56	1.45657941529917	0.687	0.295	5.34408036800265e-52	COL15A1+ TC	THBS1
1.33505846556993e-54	3.21133931222142	0.288	0.053	2.20765267866644e-50	COL15A1+ TC	ICAM1
2.67404573444141e-54	1.37399665679745	0.756	0.359	4.42180202647232e-50	COL15A1+ TC	IGFBP5
4.97202146351955e-53	2.5246952870825	0.352	0.084	8.22173469207592e-49	COL15A1+ TC	OLFML2B
1.43091751944204e-52	1.24701264155812	0.921	0.728	2.36616521014936e-48	COL15A1+ TC	GSN
1.25204839875534e-51	1.80217797440066	0.404	0.109	2.07038723218183e-47	COL15A1+ TC	TNS3
3.12868291159556e-50	1.07226380927146	0.941	0.77	5.17359006261441e-46	COL15A1+ TC	THBS2
8.43203692650723e-49	1.47326619949119	0.791	0.511	1.39432162616723e-44	COL15A1+ TC	CCN1
8.97661796319865e-49	1.23380511806728	0.796	0.481	1.48437354639453e-44	COL15A1+ TC	ISLR
3.00802799403285e-48	2.16907822408383	0.315	0.071	4.97407509093272e-44	COL15A1+ TC	LBH
6.41288420364665e-47	2.32206128379059	0.266	0.05	1.06043453191501e-42	COL15A1+ TC	TMEM119
2.40786899971139e-46	1.69127313536369	0.672	0.349	3.98165217792275e-42	COL15A1+ TC	PI16
2.77118399194525e-46	1.02133546992015	0.924	0.728	4.58242984908067e-42	COL15A1+ TC	VMP1
9.81123460760476e-46	1.39043425120968	0.732	0.398	1.62238575471352e-41	COL15A1+ TC	F3
4.90832673958825e-45	1.31614539472642	0.606	0.262	8.11640909658313e-41	COL15A1+ TC	PCSK5
7.84838748341799e-45	2.92973246377813	0.313	0.08	1.297809354258e-40	COL15A1+ TC	C3
5.96803225075124e-43	2.03450037748352	0.308	0.075	9.86873812984225e-39	COL15A1+ TC	RGS3
6.34542598243589e-41	1.25260558079751	0.815	0.525	1.0492796404556e-36	COL15A1+ TC	GPNMB
1.41591830683967e-40	2.02386258365495	0.517	0.228	2.34136251219007e-36	COL15A1+ TC	CTSK
3.12434707918549e-40	1.83189220656106	0.392	0.125	5.16642033014113e-36	COL15A1+ TC	CXCL12
5.60954535879145e-40	2.29815675242238	0.345	0.105	9.27594420529754e-36	COL15A1+ TC	PITPNC1
6.14602093636735e-40	1.91657045206267	0.3	0.076	1.01630602203771e-35	COL15A1+ TC	ECM2
8.53004453519211e-39	1.35179826543573	0.576	0.262	1.41052816433937e-34	COL15A1+ TC	LAMA2
1.02802365490346e-38	1.8176414182889	0.401	0.138	1.69993991574836e-34	COL15A1+ TC	NNMT
1.44505542037072e-38	2.12410746594583	0.276	0.067	2.38954364312503e-34	COL15A1+ TC	KIAA1755
1.76205825035722e-38	2.18115501565035	0.308	0.085	2.91373952279069e-34	COL15A1+ TC	SAMHD1
1.16988077291158e-37	1.79303871011613	0.406	0.146	1.93451484608658e-33	COL15A1+ TC	SULF1
1.75492986539155e-37	1.8054427419994	0.342	0.106	2.90195202541146e-33	COL15A1+ TC	SELENOP
6.08797035967167e-37	1.03107190347062	0.82	0.543	1.00670677867531e-32	COL15A1+ TC	PLXDC2
1.11163685273533e-35	1.88477008185303	0.325	0.1	1.83820269968313e-31	COL15A1+ TC	BHLHE40
2.67181330052306e-35	1.34130338486807	0.554	0.263	4.41811047374493e-31	COL15A1+ TC	MYADM
3.94980238124953e-34	1.76297850565136	0.271	0.07	6.53139321763423e-30	COL15A1+ TC	ALPK3
5.18477234642126e-34	1.38464552288018	0.431	0.164	8.5735395520422e-30	COL15A1+ TC	OGN
8.02636754310549e-33	1.82535589533453	0.488	0.226	1.32724013692792e-28	COL15A1+ TC	HTRA1
1.32127250264353e-32	1.4270074741936	0.325	0.103	2.18485621037134e-28	COL15A1+ TC	ANK2
1.47692602786907e-32	1.62929556590741	0.414	0.17	2.4422448796843e-28	COL15A1+ TC	APOL1
3.09922042742826e-32	0.897737052845073	0.857	0.663	5.12487089879537e-28	COL15A1+ TC	LMNA
5.32337848404219e-32	1.42292931981813	0.49	0.225	8.80273866121216e-28	COL15A1+ TC	CDH11
1.38991224706132e-31	0.97366795552515	0.892	0.723	2.2983588917406e-27	COL15A1+ TC	MMP2
2.11477712587368e-31	1.37419662282999	0.495	0.224	3.49699545534472e-27	COL15A1+ TC	SPON2
2.62944719743722e-31	1.70543999967107	0.273	0.077	4.34805388568218e-27	COL15A1+ TC	ATP10A
9.14069418407594e-31	1.45925738542621	0.298	0.09	1.5115051902788e-26	COL15A1+ TC	SCN7A
2.667813789403e-30	1.17254557382951	0.633	0.376	4.4114968821568e-26	COL15A1+ TC	EMP1
1.00549393578539e-29	1.95515488052427	0.325	0.116	1.66268477221472e-25	COL15A1+ TC	ID3
1.27639403848847e-29	1.53792842489833	0.335	0.119	2.11064518204454e-25	COL15A1+ TC	FMOD
2.18247277253126e-29	0.918382353113768	0.808	0.595	3.6089369766577e-25	COL15A1+ TC	ABI3BP
2.27274119829014e-29	0.735085642178252	0.924	0.756	3.75820484549258e-25	COL15A1+ TC	SPARC
1.07176314259991e-28	1.1601616298655	0.667	0.43	1.77226753260322e-24	COL15A1+ TC	AEBP1
1.47901378144235e-28	0.883652196820178	0.776	0.517	2.44569718899307e-24	COL15A1+ TC	LUM
2.28179029006058e-28	1.25683124518266	0.374	0.143	3.77316842364418e-24	COL15A1+ TC	DCLK2
3.02715413435741e-28	0.838424515242393	0.771	0.478	5.00570207657342e-24	COL15A1+ TC	NR4A1
1.20232610380417e-27	1.12758380882436	0.594	0.328	1.98816644525058e-23	COL15A1+ TC	SVEP1
2.32414322289009e-27	0.838393331547143	0.82	0.584	3.84320323337106e-23	COL15A1+ TC	LAMB1
2.8638207833902e-27	1.51484476194825	0.478	0.241	4.73561404741403e-23	COL15A1+ TC	TAGLN
2.45405770893138e-26	0.699904666508237	0.333	0.131	4.05802982748893e-22	COL15A1+ TC	MAFB
2.51984576957344e-26	0.617031398270638	0.995	0.946	4.16681696456664e-22	COL15A1+ TC	COL1A2
2.57895406437533e-26	1.09390484398852	0.49	0.24	4.26455844085105e-22	COL15A1+ TC	FIBIN
2.65609876247748e-26	1.4214104403274	0.318	0.113	4.39212491363277e-22	COL15A1+ TC	NR4A3
3.00493264509673e-26	1.54729026533046	0.337	0.13	4.96895662193195e-22	COL15A1+ TC	MYO1E
6.76460913658023e-26	0.734981924606287	0.877	0.681	1.11859576682491e-21	COL15A1+ TC	VIM
9.00118532304498e-26	1.73229470661038	0.303	0.11	1.48843600501872e-21	COL15A1+ TC	SERPINE2
2.16372973905941e-25	1.14354623099706	0.613	0.348	3.57794349650864e-21	COL15A1+ TC	GBP1
4.01898746136771e-25	1.27381216261802	0.264	0.083	6.64579766611764e-21	COL15A1+ TC	ABCC9
5.69200975527798e-25	1.46097127524585	0.308	0.111	9.41230733132766e-21	COL15A1+ TC	PALM2-AKAP2
6.36200592733807e-25	1.44250635310712	0.416	0.192	1.05202130014462e-20	COL15A1+ TC	GBP2
6.65489103025786e-25	0.714168561849896	0.887	0.724	1.10045278076344e-20	COL15A1+ TC	JUN
6.87134090482111e-25	0.695271267952943	0.931	0.78	1.13624493202122e-20	COL15A1+ TC	C1S
9.74736251284803e-25	0.783038719550314	0.796	0.595	1.61182386512455e-20	COL15A1+ TC	MXRA8
1.33316430181856e-24	1.00426321829364	0.478	0.236	2.20452048948716e-20	COL15A1+ TC	PEAK1
1.38769253491832e-24	1.48560110992358	0.3	0.107	2.29468837574093e-20	COL15A1+ TC	NTRK2
2.23339499546658e-24	1.49551052742617	0.286	0.102	3.69314196450353e-20	COL15A1+ TC	FAM102B
2.77211969773901e-24	0.843048534096305	0.69	0.445	4.58397713218123e-20	COL15A1+ TC	PRRX1
3.03707397635842e-24	1.39321650570933	0.31	0.117	5.02210552730628e-20	COL15A1+ TC	ADAM17
6.06776733953216e-24	1.15715651554332	0.392	0.169	1.00336600726504e-19	COL15A1+ TC	PDZRN3
6.38988284440225e-24	0.69371764945263	0.813	0.592	1.05663102715036e-19	COL15A1+ TC	JUND
7.05835313868285e-24	0.720985910099643	0.835	0.641	1.1671692750126e-19	COL15A1+ TC	MFAP4
7.62073412575941e-24	0.695868378428917	0.877	0.702	1.26016459503558e-19	COL15A1+ TC	MCL1
1.50557225796616e-23	0.825665921581241	0.773	0.561	2.48961428577284e-19	COL15A1+ TC	OLFML3
1.84630344594702e-23	0.89155808953616	0.628	0.386	3.05304737821799e-19	COL15A1+ TC	THBS3
2.17594367642495e-23	1.10450653247701	0.468	0.234	3.59814046333629e-19	COL15A1+ TC	SKIL
2.67923110086778e-23	0.947285727147787	0.591	0.334	4.43037654839496e-19	COL15A1+ TC	JUNB
3.46473257070251e-23	0.748592489949406	0.867	0.679	5.72928177891368e-19	COL15A1+ TC	VCAN
4.57528672509312e-23	1.37232192703578	0.335	0.138	7.56569412861399e-19	COL15A1+ TC	SMAD7
5.584732779565e-23	1.24073601479009	0.451	0.229	9.23491412428869e-19	COL15A1+ TC	DHRS3
7.95263973149285e-23	0.871053823551917	0.601	0.367	1.31504850599966e-18	COL15A1+ TC	AKAP12
1.11156605262051e-22	1.04493990466174	0.52	0.289	1.83808562461327e-18	COL15A1+ TC	NFKBIA
3.83496119930787e-22	0.839744255224043	0.601	0.341	6.3414918391755e-18	COL15A1+ TC	FOSB
4.22248674554002e-22	0.903325505795733	0.729	0.524	6.98230408242497e-18	COL15A1+ TC	PODN
5.96711276026314e-22	1.05244169999632	0.5	0.275	9.86721766037114e-18	COL15A1+ TC	CRABP2
1.10031595907377e-21	0.969535902330048	0.768	0.567	1.81948246992438e-17	COL15A1+ TC	CLU
1.22823203416098e-21	0.853560960342771	0.663	0.43	2.0310044916886e-17	COL15A1+ TC	SOD3
1.87579315100723e-21	0.890791348649819	0.534	0.297	3.10181155450555e-17	COL15A1+ TC	TACC1
7.3260227449607e-21	1.03530442333938	0.628	0.404	1.2114311211067e-16	COL15A1+ TC	GAS1
1.05426357854327e-20	0.611795376723153	0.884	0.753	1.74333025347916e-16	COL15A1+ TC	COL16A1
1.93114803229725e-20	0.725936966838425	0.788	0.542	3.19334638620673e-16	COL15A1+ TC	FOS
2.37956378906635e-20	0.592596079274831	0.926	0.837	3.93484668160011e-16	COL15A1+ TC	MRC2
3.78184064208436e-20	1.23756567105783	0.382	0.18	6.2536516857507e-16	COL15A1+ TC	ITM2A
4.33940126108705e-20	1.31054665239322	0.345	0.155	7.17563392533354e-16	COL15A1+ TC	RND3
6.80004237536117e-20	0.963340326168263	0.515	0.299	1.12445500718972e-15	COL15A1+ TC	ANXA2
2.3117897144106e-19	0.879885445185062	0.557	0.332	3.82277547174937e-15	COL15A1+ TC	PCDH7
1.21782948163039e-18	0.929104236435722	0.436	0.226	2.01380283082402e-14	COL15A1+ TC	FHL2
1.59532143867754e-18	1.10766702703368	0.352	0.165	2.63802353099718e-14	COL15A1+ TC	NDFIP1
2.80165753095039e-18	1.4183553841299	0.281	0.118	4.63282089317957e-14	COL15A1+ TC	LGALS3BP
3.01926243055762e-18	1.2476377894653	0.303	0.132	4.99265235517008e-14	COL15A1+ TC	PML
3.13568652512201e-18	0.785653513568327	0.53	0.309	5.18517123794176e-14	COL15A1+ TC	SEPTIN11
3.47068588468515e-18	1.08180637133888	0.534	0.323	5.73912617891536e-14	COL15A1+ TC	FGF7
3.48057574158383e-18	1.69530256712153	0.466	0.274	5.75548004628302e-14	COL15A1+ TC	SOD2
4.52120676258834e-18	0.545844701510664	0.877	0.707	7.47626750261608e-14	COL15A1+ TC	LAMP1
7.90430343181982e-18	0.866170741560206	0.384	0.186	1.30705561548572e-13	COL15A1+ TC	GLT8D2
1.05868074052813e-17	1.10621175924822	0.367	0.182	1.75063447253731e-13	COL15A1+ TC	STK38L
1.40992328613246e-17	1.03871110234474	0.365	0.179	2.33144914594864e-13	COL15A1+ TC	PTGFRN
1.53090949444583e-17	1.28863348075329	0.276	0.117	2.53151194001562e-13	COL15A1+ TC	PTGFR
1.55591529841666e-17	0.846633400243004	0.576	0.361	2.57286153746178e-13	COL15A1+ TC	CDC42SE1
2.53833043456311e-17	0.525889166512924	0.874	0.701	4.19738320659355e-13	COL15A1+ TC	MT-ATP6
3.59520192860819e-17	0.627764187177212	0.744	0.555	5.94502590914651e-13	COL15A1+ TC	ACTB
3.88481730059405e-17	1.30445965006487	0.379	0.196	6.42393388826232e-13	COL15A1+ TC	PDK4
3.94424773805683e-17	1.2316289046351	0.323	0.154	6.52220805965078e-13	COL15A1+ TC	CPED1
4.29294737947373e-17	0.752162093525116	0.798	0.595	7.09881778669776e-13	COL15A1+ TC	MT-ND3
5.93290884400062e-17	0.951938536960888	0.271	0.111	9.81065806443943e-13	COL15A1+ TC	TGFBI
9.52851931600553e-17	0.550576885240599	0.783	0.587	1.57563595409467e-12	COL15A1+ TC	FBLN1
9.54746923006778e-17	0.79750240587502	0.658	0.464	1.57876951188401e-12	COL15A1+ TC	SCPEP1
1.17206324873952e-16	0.802939087106123	0.692	0.476	1.93812378811566e-12	COL15A1+ TC	CEBPD
1.66373652899666e-16	0.758322988354602	0.433	0.232	2.75115472434887e-12	COL15A1+ TC	NEXN
2.61340314766318e-16	0.795758393062294	0.493	0.29	4.32152344497583e-12	COL15A1+ TC	NRP1
5.14448511731318e-16	0.744314130350375	0.672	0.477	8.50692058998907e-12	COL15A1+ TC	C1orf21
9.62546769630824e-16	0.876495184822937	0.453	0.258	1.59166733826153e-11	COL15A1+ TC	FOXO3
1.22107429964802e-15	0.814446612565318	0.318	0.145	2.01916846189797e-11	COL15A1+ TC	LOXL3
1.56968296560629e-15	0.689665376006114	0.596	0.388	2.59562775192656e-11	COL15A1+ TC	EMILIN1
1.62423610544253e-15	0.572958196859743	0.943	0.887	2.68583682395977e-11	COL15A1+ TC	MMP14
1.82569702419567e-15	1.05718942935563	0.406	0.225	3.01897259920996e-11	COL15A1+ TC	COL5A3
2.32766838394035e-15	0.723751515375676	0.695	0.498	3.84903243968377e-11	COL15A1+ TC	DUSP1
8.79694340036897e-15	0.586125211008641	0.786	0.597	1.45466256068501e-10	COL15A1+ TC	SERPING1
1.61581031944567e-14	0.659947385146869	0.601	0.413	2.67190394423536e-10	COL15A1+ TC	GOLIM4
1.69510307337346e-14	0.785624333969892	0.83	0.719	2.80302244213035e-10	COL15A1+ TC	COL4A1
2.3335443420541e-14	1.13730723357158	0.268	0.124	3.85874892402066e-10	COL15A1+ TC	SESN3
2.36703304008071e-14	0.781482809740191	0.495	0.301	3.91412583507747e-10	COL15A1+ TC	TBC1D2B
2.83883931661738e-14	0.702958731115371	0.569	0.375	4.6943046939585e-10	COL15A1+ TC	AKAP13
3.4620589845416e-14	0.694653509890238	0.628	0.436	5.72486073683799e-10	COL15A1+ TC	PDGFRB
3.88559925463208e-14	0.896563265621742	0.3	0.144	6.4252269274596e-10	COL15A1+ TC	FRMD6
5.53982287301762e-14	0.727707525068414	0.515	0.312	9.16065110282194e-10	COL15A1+ TC	SRPX
6.52279558792802e-14	0.616202882335072	0.879	0.768	1.07860947841978e-09	COL15A1+ TC	COL4A2
6.75104901987432e-14	0.743097622527892	0.559	0.376	1.11635346592642e-09	COL15A1+ TC	PDGFD
8.12708355281612e-14	0.655159112646107	0.697	0.517	1.34389453629367e-09	COL15A1+ TC	LAMC1
1.98495084356412e-13	0.888891123913781	0.542	0.359	3.28231471491764e-09	COL15A1+ TC	IGFBP3
2.40789027952763e-13	0.905246017119497	0.404	0.235	3.98168736622689e-09	COL15A1+ TC	LTBP1
3.16591216847794e-13	0.822045150665487	0.33	0.171	5.23515236179512e-09	COL15A1+ TC	FZD7
4.87879590539553e-13	0.654306506185315	0.498	0.308	8.06757690916205e-09	COL15A1+ TC	RGMA
8.3253632838157e-13	0.776485084730311	0.305	0.154	1.37668207261176e-08	COL15A1+ TC	RGL1
9.98251389614594e-13	0.768895957259097	0.293	0.144	1.65070849786669e-08	COL15A1+ TC	NREP
1.04695833149733e-12	0.990112567268666	0.278	0.137	1.73125029696399e-08	COL15A1+ TC	RNF144A
1.71151168092515e-12	0.996702727102944	0.278	0.139	2.83015571557783e-08	COL15A1+ TC	TMEM173
2.20524755523271e-12	0.619180008709056	0.53	0.344	3.64659735733281e-08	COL15A1+ TC	ARID5B
5.27023899957404e-12	1.10348339830396	0.283	0.145	8.71486720969564e-08	COL15A1+ TC	PDGFA
5.67417047321647e-12	0.917552139362747	0.36	0.204	9.38280829451075e-08	COL15A1+ TC	PMEPA1
5.90163143332188e-12	0.778592859876753	0.35	0.197	9.75893773814107e-08	COL15A1+ TC	GNG12
6.9246751719858e-12	0.831610394680746	0.47	0.303	1.14506428643957e-07	COL15A1+ TC	NBL1
7.42770223230187e-12	0.511837911156503	0.717	0.53	1.22824484113344e-07	COL15A1+ TC	EGR1
7.51720234521523e-12	0.695991374695232	0.458	0.289	1.24304457980479e-07	COL15A1+ TC	NFIX
7.59311478374101e-12	0.964708378464654	0.298	0.157	1.25559746063941e-07	COL15A1+ TC	CUTA
8.32171122256296e-12	0.740555636824997	0.517	0.347	1.37607816776301e-07	COL15A1+ TC	OAF
8.726608167436e-12	0.897586425064404	0.333	0.186	1.44303192656722e-07	COL15A1+ TC	CPE
9.40888532552046e-12	0.647386336099663	0.453	0.285	1.55585327742806e-07	COL15A1+ TC	KIRREL1
1.09751914977745e-11	0.962145748741465	0.256	0.127	1.814857666072e-07	COL15A1+ TC	CRIP1
1.12913712306939e-11	0.54625824884526	0.837	0.678	1.86714114670754e-07	COL15A1+ TC	MT-ND4
1.34319291555236e-11	1.05237766022541	0.261	0.131	2.22110380515739e-07	COL15A1+ TC	PALLD
1.67466024611763e-11	0.895106843268767	0.387	0.236	2.76921818298011e-07	COL15A1+ TC	FAP
2.31867074580771e-11	0.687902365337634	0.293	0.153	3.83415394526763e-07	COL15A1+ TC	AMPH
3.11426712079709e-11	0.678021843161619	0.525	0.357	5.14975211095007e-07	COL15A1+ TC	MFAP2
3.21404405868356e-11	1.05253623110869	0.254	0.128	5.31474325543913e-07	COL15A1+ TC	QSOX1
3.61627376915531e-11	0.781083319244354	0.406	0.25	5.97987030467522e-07	COL15A1+ TC	AGT
3.67635467744826e-11	0.898729044023089	0.266	0.136	6.07922009462844e-07	COL15A1+ TC	GASK1A
3.8271051963262e-11	0.851351936194602	0.345	0.195	6.32850115264501e-07	COL15A1+ TC	NID2
4.13483074870328e-11	0.705435853796764	0.463	0.302	6.83735612605575e-07	COL15A1+ TC	GNS
4.28858509486609e-11	0.670155397794253	0.591	0.426	7.09160431287057e-07	COL15A1+ TC	ZFP36
5.58852976873850e-11	0.911605067242517	0.367	0.226	9.24119282558599e-07	COL15A1+ TC	LAMP2
6.33096576092642e-11	0.766660483871621	0.357	0.213	1.04688849822679e-06	COL15A1+ TC	ZDHHC20
7.09017978160403e-11	0.559878882847014	0.571	0.414	1.17243212868604e-06	COL15A1+ TC	ZFP36L2
8.22367637580043e-11	0.759830338425059	0.473	0.317	1.35986712550236e-06	COL15A1+ TC	IFI16
8.23756359260343e-11	0.757304379027075	0.537	0.378	1.3621635156729e-06	COL15A1+ TC	ACKR3
1.26838444127961e-10	0.587766145258257	0.394	0.24	2.09740051209996e-06	COL15A1+ TC	MDFIC
1.35999302748711e-10	1.09316968618039	0.342	0.207	2.24888447025269e-06	COL15A1+ TC	MMP19
1.68146575524237e-10	0.753894887429243	0.369	0.222	2.78047177286879e-06	COL15A1+ TC	STAT3
2.05665357430056e-10	0.52410463424047	0.724	0.57	3.40088235046341e-06	COL15A1+ TC	PDGFRA
3.45513704059765e-10	0.707557920135543	0.379	0.232	5.71341461033227e-06	COL15A1+ TC	EPS15
4.06628413529969e-10	0.885801903844865	0.466	0.326	6.72400744613156e-06	COL15A1+ TC	TAPBP
4.76250285328477e-10	0.844439121702846	0.323	0.186	7.8752747181917e-06	COL15A1+ TC	EML4
5.01342347311739e-10	0.539679117972802	0.562	0.396	8.29019705514692e-06	COL15A1+ TC	NUCB1
5.06184843582873e-10	0.88364945920992	0.291	0.165	8.37027257348639e-06	COL15A1+ TC	ZNF106
6.71085029946018e-10	0.602044376850125	0.562	0.412	1.10970620551874e-05	COL15A1+ TC	ADAMTSL4
6.89941348252274e-10	0.89901794432485	0.259	0.138	1.14088701346996e-05	COL15A1+ TC	SLC44A1
7.16565245853437e-10	0.725970072157778	0.273	0.145	1.18491229054324e-05	COL15A1+ TC	WIPI1
9.61064242168746e-10	0.800876672754561	0.256	0.135	1.58921583085024e-05	COL15A1+ TC	GPC3
1.35253399772637e-09	0.90883232988753	0.288	0.164	2.23655021864033e-05	COL15A1+ TC	SCARB2
1.54060600733365e-09	0.590206364081328	0.544	0.399	2.54754609372692e-05	COL15A1+ TC	MAN1A1
1.92332735648274e-09	0.649178249011604	0.369	0.228	3.18041411667985e-05	COL15A1+ TC	COMT
2.20486001440049e-09	0.592655002718663	0.372	0.223	3.64595651981265e-05	COL15A1+ TC	ENPP1
2.21173755850672e-09	0.747816891392625	0.261	0.14	3.65732922674672e-05	COL15A1+ TC	PLEKHF1
2.36719596663649e-09	0.50182280944372	0.675	0.561	3.9143952504301e-05	COL15A1+ TC	AHNAK
2.98011104391357e-09	0.525338445905578	0.51	0.346	4.92791162221548e-05	COL15A1+ TC	SPIN1
3.0565777823943e-09	0.89088092749029	0.273	0.155	5.05435702096722e-05	COL15A1+ TC	MGST3
3.43508671602549e-09	0.780276258759781	0.266	0.145	5.68025939361975e-05	COL15A1+ TC	PLK3
3.66145743035608e-09	0.586421147448831	0.414	0.266	6.05458600683681e-05	COL15A1+ TC	PLXNC1
3.78540232534545e-09	0.602257048872904	0.461	0.308	6.25954128519124e-05	COL15A1+ TC	HEXB
5.32478429165664e-09	0.56218739093744	0.488	0.343	8.80506330468342e-05	COL15A1+ TC	CAVIN1
6.0827842579444e-09	0.616247832658685	0.414	0.271	0.000100584920489369	COL15A1+ TC	AGPAT4
6.54857059931767e-09	0.745585014663332	0.31	0.183	0.000108287163430317	COL15A1+ TC	NDRG1
6.65952315228963e-09	0.53121353806412	0.534	0.376	0.000110121874846261	COL15A1+ TC	MFGE8
6.7972431261208e-09	0.513358458012534	0.567	0.413	0.000112399212333534	COL15A1+ TC	DPYSL3
6.89954515765094e-09	0.593606400445591	0.261	0.144	0.000114090878726916	COL15A1+ TC	MTSS2
7.19340587772466e-09	0.75365029036355	0.606	0.49	0.000118950159594055	COL15A1+ TC	SHOX2
7.46032884598667e-09	0.780999644361804	0.436	0.299	0.000123363997797236	COL15A1+ TC	NOTCH3
7.92655114023158e-09	0.599747979933141	0.318	0.186	0.000131073449654869	COL15A1+ TC	POGK
8.03655783185646e-09	0.625815536949513	0.446	0.302	0.000132892520307578	COL15A1+ TC	SSR2
8.35008931973076e-09	0.632797688920734	0.352	0.218	0.000138077076991068	COL15A1+ TC	TGFBR2
8.35351489102483e-09	0.506903917609896	0.554	0.405	0.000138133722237987	COL15A1+ TC	FTH1
8.81229572821885e-09	0.973818543168803	0.273	0.156	0.000145720122161827	COL15A1+ TC	SYNE1
1.00477094526263e-08	0.519097595440449	0.53	0.38	0.000166148923508628	COL15A1+ TC	COL12A1
1.07417446792642e-08	0.757200857779863	0.256	0.141	0.000177625490016312	COL15A1+ TC	PLS3
1.18886960609675e-08	0.611816311155188	0.377	0.237	0.000196591478064158	COL15A1+ TC	THY1
1.2814200734387e-08	0.676159949311029	0.544	0.41	0.000211895623343823	COL15A1+ TC	ZFP36L1
1.55402136887545e-08	0.634356370851699	0.325	0.199	0.000256972973557244	COL15A1+ TC	ANXA6
1.56618728072083e-08	0.702295782780733	0.286	0.167	0.000258984728739997	COL15A1+ TC	POU3F3
2.46601135374497e-08	0.762656297648855	0.34	0.217	0.000407779637455268	COL15A1+ TC	ANGPTL2
2.59622031254776e-08	0.571247264491797	0.564	0.427	0.000429310990882898	COL15A1+ TC	MT-ND1
2.84521184811223e-08	0.604906753429707	0.345	0.215	0.000470484231203838	COL15A1+ TC	HEG1
2.96853391058815e-08	0.609890512695546	0.328	0.202	0.000490876767454856	COL15A1+ TC	TGFBR1
4.13328449844157e-08	1.35094445758384	0.261	0.155	0.000683479924662299	COL15A1+ TC	MT2A
4.24786420702966e-08	0.666857859321395	0.367	0.237	0.000702426825274425	COL15A1+ TC	MSRB2
4.73211785179062e-08	0.538543148201593	0.5	0.357	0.000782503007972097	COL15A1+ TC	REXO2
6.71437447056672e-08	0.848360933077995	0.286	0.175	0.00111028896245291	COL15A1+ TC	SELENOM
7.00002691924166e-08	0.774610098077149	0.323	0.204	0.0011575244513658	COL15A1+ TC	CSRP1
7.04232144798855e-08	0.817595898094609	0.31	0.197	0.00116451827463939	COL15A1+ TC	TRIM25
7.59050914078467e-08	0.710862511451014	0.335	0.21	0.00125516659152015	COL15A1+ TC	KDM7A
1.03447222339621e-07	0.517607219939513	0.431	0.296	0.00171060326860798	COL15A1+ TC	PIK3R1
1.04647067579416e-07	0.752712260716458	0.638	0.526	0.00173044390949322	COL15A1+ TC	TPM1
1.4490463029611e-07	0.72540062871741	0.276	0.163	0.00239614296657648	COL15A1+ TC	PCDHB2
1.49554975856497e-07	0.606360548072467	0.581	0.449	0.00247304108076304	COL15A1+ TC	FMNL2
1.49834134833161e-07	0.814766642894758	0.271	0.163	0.00247765725360115	COL15A1+ TC	FADS2
2.00423283307932e-07	0.746691139872348	0.288	0.175	0.00331419941277996	COL15A1+ TC	PBXIP1
2.04177820957579e-07	0.555821718757173	0.47	0.348	0.00337628444735452	COL15A1+ TC	EID1
2.52998470411059e-07	0.687191488796231	0.31	0.197	0.00418358270671728	COL15A1+ TC	CYP26B1
2.80817252340639e-07	0.657446809623464	0.421	0.305	0.0046435940847048	COL15A1+ TC	LOXL1
2.81865346321118e-07	0.927483639800977	0.259	0.153	0.00466092536676601	COL15A1+ TC	REL
2.91752202201336e-07	0.556791475820489	0.599	0.465	0.00482441441560129	COL15A1+ TC	TSC22D3
3.2743472569775e-07	0.620949795327483	0.35	0.235	0.00541446062413799	COL15A1+ TC	PLAUR
4.46020913887874e-07	0.687023010653538	0.318	0.206	0.00737540183204988	COL15A1+ TC	SELENOW
4.52187879140532e-07	0.540941611976105	0.539	0.417	0.00747737876946783	COL15A1+ TC	SERINC1
5.58157898738485e-07	1.21275241771199	0.271	0.171	0.00922969901353959	COL15A1+ TC	IFI6
7.47542149317741e-07	0.567319149644871	0.283	0.176	0.0123613569811182	COL15A1+ TC	LHFPL2
8.60297565106637e-07	0.702790125271305	0.256	0.158	0.0142258805366034	COL15A1+ TC	SF3B5
8.85716192165096e-07	0.534829422943407	0.256	0.154	0.014646202953642	COL15A1+ TC	KRTCAP2
9.70643829923625e-07	0.750217035057892	0.281	0.18	0.0160505663716171	COL15A1+ TC	PXDN
1.30264752913437e-06	0.662486751780284	0.276	0.176	0.0215405795417659	COL15A1+ TC	PPT1
2.04465132330305e-06	0.533025722907449	0.352	0.236	0.0338103542821393	COL15A1+ TC	PGRMC1
2.12775844148427e-06	0.548074685737427	0.288	0.183	0.0351846135883839	COL15A1+ TC	LIX1L
2.29911007954679e-06	0.679102495967795	0.251	0.156	0.0380180842753857	COL15A1+ TC	PHC1
2.46306108671065e-06	0.626832312308479	0.33	0.223	0.0407291781298473	COL15A1+ TC	RNF19A
2.61671754700782e-06	0.627067832052835	0.254	0.158	0.0432700413573214	COL15A1+ TC	LOX
2.61902141006549e-06	0.608676512818091	0.259	0.16	0.043308138036843	COL15A1+ TC	HDAC4
2.88135503761197e-06	0.710378020945564	0.32	0.217	0.0476460869019515	COL15A1+ TC	LY6E
3.24120931591184e-06	0.705601528744871	0.357	0.249	0.0535966372479183	COL15A1+ TC	COL14A1
3.33089753809693e-06	0.5975808250164	0.283	0.181	0.0550797216899708	COL15A1+ TC	LRP6
3.62709942917348e-06	0.599794339334134	0.256	0.158	0.0599777161608127	COL15A1+ TC	STARD3NL
3.88939478604257e-06	0.626622977103036	0.313	0.21	0.064315032182	COL15A1+ TC	ABTB1
4.61333762288815e-06	0.560630968091979	0.298	0.196	0.0762861509320785	COL15A1+ TC	GINM1
4.61829231173317e-06	0.582479979986439	0.293	0.19	0.0763680816668197	COL15A1+ TC	PDIA3
4.65899907740056e-06	0.511688466105157	0.308	0.205	0.0770412087438957	COL15A1+ TC	ENAH
5.92934383849684e-06	0.661278915812782	0.271	0.177	0.0980476297133838	COL15A1+ TC	SFT2D2
6.36358811803493e-06	0.663776090555112	0.357	0.262	0.105228293119826	COL15A1+ TC	SPHK1
8.02212454058798e-06	0.62675845394358	0.271	0.177	0.132653851403163	COL15A1+ TC	JAM3
8.13891424049831e-06	0.649335037570738	0.33	0.231	0.13458508588088	COL15A1+ TC	ITGB1
8.23373019668604e-06	0.522117152238341	0.33	0.228	0.1361529625324	COL15A1+ TC	TGIF1
9.26687473697226e-06	0.515815092283891	0.271	0.174	0.153237040650573	COL15A1+ TC	PCGF2
1.11412927127571e-05	0.725462897424547	0.278	0.188	0.184232416298151	COL15A1+ TC	METTL7A
1.15204389437224e-05	0.532103032816887	0.369	0.267	0.190501978373394	COL15A1+ TC	TOMM7
1.36120228239059e-05	0.52851786015845	0.372	0.265	0.225088409416108	COL15A1+ TC	LMAN2
1.57387382225229e-05	0.596043118941712	0.281	0.19	0.260255775247638	COL15A1+ TC	CHMP4B
1.84926317690484e-05	0.54494522856569	0.308	0.21	0.305794158932984	COL15A1+ TC	SOX4
1.88141760713581e-05	0.63136211214414	0.3	0.207	0.311111215515977	COL15A1+ TC	FBLN5
2.0811237892193e-05	0.53154850456555	0.347	0.249	0.344134629785304	COL15A1+ TC	ITGAV
2.10226208813049e-05	0.55401261312644	0.256	0.167	0.347630058893258	COL15A1+ TC	PAM
3.05584700833296e-05	0.613265544656888	0.283	0.197	0.505314861297938	COL15A1+ TC	CYBRD1
3.62024252602399e-05	0.520544047362929	0.305	0.213	0.598643304103327	COL15A1+ TC	PLAT
3.69098217455203e-05	0.511881972533657	0.315	0.217	0.610340812383924	COL15A1+ TC	PCYOX1
3.71867085221712e-05	0.60481085091591	0.404	0.3	0.614919412122623	COL15A1+ TC	SERPINE1
6.77640572650347e-05	0.547008824845904	0.278	0.193	1	COL15A1+ TC	CHCHD2
6.89403667498293e-05	0.541025277125683	0.273	0.187	1	COL15A1+ TC	RAB8B
8.55994253534559e-05	0.593018747096569	0.313	0.223	1	COL15A1+ TC	TRAM1
8.95687492170285e-05	0.66205037816901	0.34	0.253	1	COL15A1+ TC	B2M
0.000131821741207005	0.551254761229387	0.271	0.19	1	COL15A1+ TC	DYRK2
0.000152374687960994	0.570667013764292	0.268	0.188	1	COL15A1+ TC	CERS2
0.000152389741055617	0.528593066735968	0.347	0.26	1	COL15A1+ TC	ADCY3
0.000157620585257134	0.568430100918697	0.436	0.344	1	COL15A1+ TC	KLF2
0.000190650210325761	0.521388303251659	0.256	0.179	1	COL15A1+ TC	PPP3CA
0.000327777560111689	0.567389729537465	0.283	0.205	1	COL15A1+ TC	SPPL2A
0.000370961746472221	0.853442658308739	0.281	0.206	1	COL15A1+ TC	APOL2
0.000399590741708984	0.57278645698719	0.323	0.241	1	COL15A1+ TC	HAS1
0.000492345956366579	0.564490284634971	0.288	0.21	1	COL15A1+ TC	LATS2
0.000842303366207452	0.596314666908653	0.325	0.253	1	COL15A1+ TC	FNDC1
0.00316619483031879	0.538236485588858	0.278	0.211	1	COL15A1+ TC	APOE
0.00430439649466337	0.521506376611127	0.278	0.221	1	COL15A1+ TC	PLEKHH2
0	6.02381977187795	0.766	0.031	0	MKI67+ TC	ANLN
0	6.6941539815396	0.73	0.015	0	MKI67+ TC	MKI67
0	7.20734260238202	0.644	0.006	0	MKI67+ TC	IQGAP3
4.7502789272438e-302	6.02102940085669	0.674	0.019	7.85506123409035e-298	MKI67+ TC	PRC1
2.58134315870259e-298	8.14589917347016	0.573	0.003	4.26850904723059e-294	MKI67+ TC	TOP2A
6.31563108630447e-289	6.35081149095783	0.656	0.021	1.04435275643131e-284	MKI67+ TC	TPX2
6.11300948412329e-267	5.91737715077845	0.57	0.01	1.01084724829463e-262	MKI67+ TC	CKAP2L
2.87654070260537e-261	5.35236697979709	0.682	0.039	4.75664770582824e-257	MKI67+ TC	NCAPG
1.29520453107646e-260	5.73211944619128	0.585	0.015	2.14175021258803e-256	MKI67+ TC	KIFC1
1.42161319395292e-259	5.62934044153424	0.596	0.018	2.35077957752054e-255	MKI67+ TC	KIF23
4.75310820353314e-258	5.74916750445043	0.585	0.016	7.8597397253624e-254	MKI67+ TC	CDK1
1.32034518014076e-257	6.79847108882929	0.531	0.007	2.18332278988076e-253	MKI67+ TC	NUF2
5.31935070319631e-249	7.53513259955596	0.478	0.001	8.79607832280542e-245	MKI67+ TC	KIF18B
1.9139068714209e-248	6.49894063217367	0.501	0.005	3.1648364025816e-244	MKI67+ TC	HJURP
5.71075670640671e-240	5.20757864059657	0.567	0.018	9.44330728971413e-236	MKI67+ TC	SPC24
3.68844803980435e-235	4.56082590797555	0.715	0.063	6.09921767862048e-231	MKI67+ TC	NUSAP1
2.01821452395864e-234	6.93552332520956	0.629	0.038	3.33731953681801e-230	MKI67+ TC	HIST1H1B
6.39003067665534e-231	7.69716917828238	0.457	0.003	1.05665547269173e-226	MKI67+ TC	FOXM1
2.08468457140487e-223	6.07528202591781	0.481	0.009	3.44723440727509e-219	MKI67+ TC	HMMR
2.0255681373575e-221	8.78795232519035	0.433	0.002	3.34947947193436e-217	MKI67+ TC	KIF4A
9.21839806484007e-218	4.49811982187342	0.712	0.074	1.52435430400195e-213	MKI67+ TC	TACC3
5.75391809397812e-216	7.85199224619172	0.424	0.002	9.51467896020221e-212	MKI67+ TC	BUB1B
1.42393166946034e-214	5.85042099678366	0.481	0.011	2.35461340861962e-210	MKI67+ TC	BUB1
3.4306536961599e-210	5.26271298129258	0.531	0.023	5.67292895197001e-206	MKI67+ TC	UBE2C
9.91368627439627e-205	6.13168311759781	0.442	0.008	1.63932716233417e-200	MKI67+ TC	KIF15
1.11426058396222e-200	4.33597784879715	0.691	0.078	1.84254130163992e-196	MKI67+ TC	NDC80
5.26411828202462e-199	5.86975950540111	0.448	0.01	8.70474599115591e-195	MKI67+ TC	BIRC5
3.17627809043711e-198	8.25661503023324	0.386	0.001	5.25229345034681e-194	MKI67+ TC	CEP55
4.33126750899467e-198	5.58098261164501	0.46	0.013	7.16218395287358e-194	MKI67+ TC	TK1
9.46551578499869e-190	5.91322828752145	0.407	0.007	1.56521769020738e-185	MKI67+ TC	MYBL2
2.11511047227849e-184	6.76307239370759	0.38	0.004	3.49754667695971e-180	MKI67+ TC	RRM2
2.15011328014137e-184	12.2404180995814	0.35	0	3.55542732004176e-180	MKI67+ TC	TROAP
4.15509494120015e-179	5.18626029265862	0.469	0.022	6.87086499476856e-175	MKI67+ TC	CENPE
2.61184955576355e-178	4.54591468801499	0.558	0.046	4.31895442541061e-174	MKI67+ TC	KIF2C
8.22997520777689e-178	6.1631827045074	0.359	0.003	1.36090870035799e-173	MKI67+ TC	AURKB
3.56565579004539e-175	4.69564763040628	0.475	0.024	5.89616841441906e-171	MKI67+ TC	TYMS
3.68396482341704e-175	5.77202918645907	0.392	0.008	6.09180423200241e-171	MKI67+ TC	ASPM
2.47108289787911e-173	4.66338702627172	0.472	0.024	4.0861826799329e-169	MKI67+ TC	LMNB1
1.61927128584031e-171	5.22702814482278	0.421	0.015	2.67762699826554e-167	MKI67+ TC	CENPF
1.25982455726235e-170	7.99589215875839	0.335	0.001	2.08324588788903e-166	MKI67+ TC	KNL1
2.18556236486984e-166	6.02986616781572	0.356	0.005	3.61404592654877e-162	MKI67+ TC	SPC25
3.01426355408217e-166	7.00576256778557	0.32	0	4.98438621303028e-162	MKI67+ TC	NCAPH
3.19795955612038e-166	9.17829539667026	0.323	0.001	5.28814592200066e-162	MKI67+ TC	CDCA3
9.65846427836356e-165	4.12668869527968	0.516	0.04	1.5971236530702e-160	MKI67+ TC	ZWINT
3.85323628042375e-163	5.29289892347432	0.401	0.014	6.37171151330871e-159	MKI67+ TC	CENPI
4.0349022554599e-161	7.70053301642602	0.315	0.001	6.6721143696285e-157	MKI67+ TC	TTK
1.28102952978384e-157	4.41127436767847	0.487	0.036	2.11831043045056e-153	MKI67+ TC	BRIP1
7.41213283412054e-157	4.67620230656695	0.478	0.035	1.22567028545017e-152	MKI67+ TC	CIT
9.54541681127469e-157	5.33844855584252	0.347	0.007	1.57843012391238e-152	MKI67+ TC	ASF1B
1.80456621888493e-151	3.86223255767778	0.561	0.063	2.98403069954813e-147	MKI67+ TC	FANCI
1.32878322694504e-150	3.57910349005485	0.588	0.072	2.19727594407632e-146	MKI67+ TC	ECT2
5.00679974912635e-147	3.62969417607644	0.68	0.128	8.27924406515534e-143	MKI67+ TC	LMNB2
9.77048365244635e-146	5.38340312577944	0.326	0.007	1.61564717676853e-141	MKI67+ TC	TICRR
2.25930711394214e-144	5.72595879151892	0.318	0.006	3.73599024361472e-140	MKI67+ TC	POLQ
4.59598173815931e-144	3.99337864198419	0.433	0.028	7.59991540222023e-140	MKI67+ TC	EME1
1.84436963356556e-143	4.11243499598258	0.454	0.034	3.04984962606401e-139	MKI67+ TC	CENPO
3.84450088450451e-143	6.23528055466233	0.315	0.006	6.35726666261666e-139	MKI67+ TC	EXO1
7.40670104525681e-143	3.50073969155486	0.694	0.138	1.22477208484367e-138	MKI67+ TC	HMGB2
3.09588112043276e-142	4.53816720522507	0.392	0.02	5.11934902074761e-138	MKI67+ TC	PSRC1
5.81071867906392e-142	4.31130380361907	0.398	0.021	9.6086044077001e-138	MKI67+ TC	RAD54L
1.4245614608689e-140	7.86216838847801	0.276	0.001	2.35565483169281e-136	MKI67+ TC	DLGAP5
5.27663513975003e-140	3.36556987282317	0.626	0.098	8.72544386709065e-136	MKI67+ TC	PHF19
1.37378082952041e-138	5.98287593793986	0.326	0.009	2.27168397969495e-134	MKI67+ TC	CCNB1
3.49130583133308e-135	4.34869922761373	0.377	0.02	5.77322332269238e-131	MKI67+ TC	STIL
9.22288006640415e-135	5.22113744450358	0.32	0.009	1.52509544778059e-130	MKI67+ TC	ESPL1
6.14369400694431e-134	7.45214590422636	0.267	0.001	1.01592124098831e-129	MKI67+ TC	KIF14
2.1901734468524e-133	3.68078388153499	0.51	0.058	3.62167081171512e-129	MKI67+ TC	C21orf58
5.96103209643444e-133	5.52284595870842	0.326	0.011	9.857162674664e-129	MKI67+ TC	NMU
2.15771033727589e-130	6.673116732234	0.27	0.003	3.56798981371941e-126	MKI67+ TC	CDCA8
1.12087244051092e-129	4.81030567742716	0.326	0.012	1.85347466762886e-125	MKI67+ TC	WDR62
1.03856987325858e-127	5.68605465252461	0.294	0.007	1.71737914242039e-123	MKI67+ TC	PTTG1
7.89767746624043e-127	5.98500668395784	0.27	0.003	1.30595994581752e-122	MKI67+ TC	E2F7
1.05483456181642e-126	4.9817375799079	0.362	0.021	1.74427443141963e-122	MKI67+ TC	KNSTRN
2.29898153820986e-126	2.96882594604519	0.712	0.17	3.80159587158382e-122	MKI67+ TC	SMC4
2.06854170058577e-125	6.05985647557996	0.267	0.003	3.42054055608863e-121	MKI67+ TC	PKMYT1
2.37878916429919e-125	6.25682121127654	0.267	0.003	3.93356576208514e-121	MKI67+ TC	CDCA5
2.77664017144598e-124	5.51168005179768	0.288	0.007	4.59145218750308e-120	MKI67+ TC	DEPDC1B
4.15239647097617e-124	3.64810366487693	0.552	0.086	6.86640280440619e-120	MKI67+ TC	KIF22
7.13258549092039e-122	4.40397635313927	0.353	0.021	1.1794443367786e-117	MKI67+ TC	ZNF367
8.0707730975794e-122	5.2238168974349	0.264	0.004	1.33458303941573e-117	MKI67+ TC	CDCA2
3.37637953502287e-118	4.61689939329216	0.309	0.013	5.58318119911382e-114	MKI67+ TC	DEPDC1
6.57791942341877e-118	4.9478612448139	0.291	0.01	1.08772475585653e-113	MKI67+ TC	KIF11
9.27982272116769e-118	4.88600452605547	0.291	0.01	1.53451148517229e-113	MKI67+ TC	CCNB2
4.45093434467901e-116	4.52299684973337	0.35	0.023	7.36006503236121e-112	MKI67+ TC	KIF20B
7.98153890668135e-115	4.41392829389254	0.353	0.024	1.31982727360883e-110	MKI67+ TC	SPAG5
2.42409169296304e-114	4.77231048696503	0.341	0.022	4.00847802348368e-110	MKI67+ TC	PLK1
2.55098476392949e-113	5.85555726998567	0.258	0.006	4.21830840563381e-109	MKI67+ TC	MELK
1.1383147134402e-111	2.40766408827246	0.828	0.289	1.88231721014471e-107	MKI67+ TC	EZH2
2.64824450650594e-111	3.4537875274747	0.436	0.048	4.37913711595823e-107	MKI67+ TC	CEP128
1.60299415415526e-110	3.79527257271716	0.409	0.042	2.65071113331114e-106	MKI67+ TC	CKS2
4.61761278946705e-110	4.21867088192695	0.323	0.019	7.63568450866272e-106	MKI67+ TC	SGO2
9.11051846814524e-108	4.81718765776253	0.276	0.01	1.5065153338925e-103	MKI67+ TC	KIF18A
1.02793802366074e-106	3.61829291715242	0.439	0.055	1.69979831592541e-102	MKI67+ TC	FBXO5
3.15501168705136e-105	4.18581993479704	0.365	0.033	5.21712732570813e-101	MKI67+ TC	H2AFX
6.85376660462461e-105	4.25773116590243	0.312	0.019	1.13333884574073e-100	MKI67+ TC	ARHGAP11A
1.39094578168192e-104	4.70584462522371	0.258	0.008	2.30006794458922e-100	MKI67+ TC	RAD51AP1
6.27902945664488e-103	4.24303486808931	0.297	0.017	1.0383003109508e-98	MKI67+ TC	CENPA
3.26283139704736e-101	2.94605484193752	0.599	0.134	5.39541799815752e-97	MKI67+ TC	FANCA
3.66250450543426e-98	2.66859930603226	0.685	0.2	6.05631745018609e-94	MKI67+ TC	NCAPG2
2.42467067466653e-95	4.05217112294734	0.306	0.022	4.00943542762857e-91	MKI67+ TC	AC091057.6
1.22127266324206e-93	3.68562530468825	0.309	0.024	2.01949647593707e-89	MKI67+ TC	UHRF1
3.35684860117425e-93	2.78372586155708	0.534	0.107	5.55088484690173e-89	MKI67+ TC	GEN1
5.37664074930126e-92	4.13132003222574	0.282	0.018	8.89081314304456e-88	MKI67+ TC	PKN3
1.24729697154928e-91	4.15638115695356	0.264	0.014	2.06253027215389e-87	MKI67+ TC	MND1
3.26104261451178e-90	3.33661712832811	0.359	0.04	5.39246006735668e-86	MKI67+ TC	INCENP
2.66821486685599e-88	3.50711253258659	0.315	0.028	4.41216010383306e-84	MKI67+ TC	CENPK
9.84722558329199e-87	3.52312462668243	0.267	0.017	1.62833722245316e-82	MKI67+ TC	CENPN
2.895311472893e-86	3.44026782494793	0.329	0.034	4.78768705157586e-82	MKI67+ TC	RECQL4
6.87482937494479e-84	3.26147556819459	0.32	0.032	1.13682178544087e-79	MKI67+ TC	CENPL
1.17737857373701e-83	4.10329285415739	0.273	0.021	1.94691320953151e-79	MKI67+ TC	GAS2L3
1.25538547930308e-83	3.61611531766001	0.303	0.028	2.07590542857557e-79	MKI67+ TC	STMN1
9.17337938502323e-83	2.90425333010291	0.427	0.07	1.51691001510744e-78	MKI67+ TC	NCAPD3
1.97218730026364e-82	2.99249533044765	0.442	0.079	3.26120891971595e-78	MKI67+ TC	DTYMK
2.33815400482452e-82	3.29967752968474	0.424	0.072	3.86637146237782e-78	MKI67+ TC	NAV2
1.12098173960296e-76	3.13612685813296	0.341	0.045	1.85365540460745e-72	MKI67+ TC	NCAPD2
1.51164086629609e-76	3.18300788578015	0.329	0.04	2.49964933650722e-72	MKI67+ TC	MXD3
4.01958577796402e-75	3.22821177427749	0.318	0.038	6.64678704244131e-71	MKI67+ TC	CACNA1G
1.59806952087423e-74	3.62107158339292	0.294	0.032	2.64256775971763e-70	MKI67+ TC	CIP2A
2.0504796512762e-73	2.35489411715988	0.685	0.268	3.39067315135033e-69	MKI67+ TC	CKAP5
9.57001749614278e-73	3.07763302387433	0.32	0.041	1.58249809316217e-68	MKI67+ TC	CCDC150
2.22735699326295e-72	3.17745510919478	0.318	0.04	3.68315752405961e-68	MKI67+ TC	SMC2
1.58607703690014e-70	3.37008546425594	0.276	0.029	2.62273698821806e-66	MKI67+ TC	BARD1
1.9054348256774e-69	2.86050539474353	0.573	0.188	3.15082702774014e-65	MKI67+ TC	CDKN2C
1.67279485378236e-67	2.09007665293478	0.766	0.423	2.76613357021451e-63	MKI67+ TC	NDE1
1.28368222538221e-66	2.60273764083664	0.392	0.072	2.12269692789203e-62	MKI67+ TC	CEP85
1.45125600654225e-65	2.62090769131272	0.424	0.093	2.39979693241827e-61	MKI67+ TC	RRM1
2.12295986760861e-65	2.86534566082098	0.294	0.038	3.5105264370776e-61	MKI67+ TC	REXO5
4.11746944547489e-65	2.5873698842472	0.43	0.093	6.80864747503728e-61	MKI67+ TC	MSH5
1.9043040690867e-64	3.22730342830315	0.303	0.043	3.14895720864177e-60	MKI67+ TC	TCF19
3.16431066836077e-64	3.59736854797832	0.255	0.028	5.23250412120138e-60	MKI67+ TC	SDC1
1.31260479193776e-63	2.88413857882244	0.3	0.042	2.17052328394829e-59	MKI67+ TC	DBF4
2.45671673095307e-63	2.48628854084328	0.442	0.103	4.06242678630399e-59	MKI67+ TC	ZGRF1
2.70731915434863e-63	2.16857005654619	0.602	0.222	4.4768229536309e-59	MKI67+ TC	GJC1
7.50918421420678e-63	2.45907670946934	0.46	0.111	1.24171870166123e-58	MKI67+ TC	ANP32E
8.64803943065343e-63	3.31018567062571	0.558	0.192	1.43003980025285e-58	MKI67+ TC	HIST1H1C
2.45226049442378e-62	2.40367109933338	0.404	0.083	4.05505795357916e-58	MKI67+ TC	C18orf54
2.4950809346091e-62	2.69162341731149	0.368	0.069	4.12586583346961e-58	MKI67+ TC	CCNF
7.25269562557651e-62	2.48549067861544	0.463	0.119	1.19930574864533e-57	MKI67+ TC	TMPO
1.45914238300457e-61	3.27980748845211	0.445	0.114	2.41283784453636e-57	MKI67+ TC	HIST1H1D
2.35625188284227e-61	3.71970650991149	0.267	0.034	3.89629811346798e-57	MKI67+ TC	HIST1H4C
1.35879138499491e-57	2.08655142473674	0.501	0.145	2.24689743422758e-53	MKI67+ TC	CCDC18
4.57509664902702e-57	2.36667202606413	0.409	0.095	7.56537981883108e-53	MKI67+ TC	C1orf112
9.85598113534512e-57	2.42726340739958	0.392	0.086	1.62978504054067e-52	MKI67+ TC	RCCD1
1.15599367779405e-56	2.21893424679913	0.412	0.095	1.91155114560024e-52	MKI67+ TC	SAPCD1
1.27157502096942e-54	2.27697235846621	0.481	0.143	2.10267645467503e-50	MKI67+ TC	NSD2
4.71945788941883e-53	2.51000194797573	0.323	0.062	7.80409556594298e-49	MKI67+ TC	CDC25B
7.17811873945776e-53	2.17892094660018	0.409	0.101	1.18697371475674e-48	MKI67+ TC	CENPJ
7.98228532115942e-52	1.97898192729433	0.525	0.172	1.31995070070692e-47	MKI67+ TC	CENPP
3.35715872950198e-51	2.72584160723409	0.267	0.041	5.55139767510447e-47	MKI67+ TC	BRCA1
3.51123385257859e-49	1.61493095386455	0.436	0.116	5.80617629862395e-45	MKI67+ TC	TEDC1
6.24631248222567e-49	2.13538255362857	0.407	0.107	1.03289023206084e-44	MKI67+ TC	ITGB3BP
7.20580156706542e-49	1.99772252962221	0.733	0.397	1.19155134712994e-44	MKI67+ TC	LGALS1
4.04158504881192e-48	2.70394081743036	0.386	0.104	6.6831650367154e-44	MKI67+ TC	HIST1H1E
6.07159879991861e-48	2.30582220635472	0.318	0.065	1.00399957755454e-43	MKI67+ TC	MNS1
1.0304747615284e-47	2.47689468438354	0.404	0.113	1.70399306566336e-43	MKI67+ TC	LIG1
7.09569504294054e-47	2.82814416845261	0.255	0.043	1.17334413230065e-42	MKI67+ TC	CDT1
1.35667962553656e-46	2.58887064218591	0.374	0.1	2.24340542878726e-42	MKI67+ TC	ARL6IP1
2.08572089704527e-46	2.27338298375299	0.312	0.064	3.44894807535406e-42	MKI67+ TC	RELT
4.92116079004126e-46	2.25146675667272	0.288	0.056	8.13763148241222e-42	MKI67+ TC	DNA2
1.32154963751453e-45	2.30989569639682	0.312	0.065	2.18531448059403e-41	MKI67+ TC	CDH23
1.46257976855878e-45	2.36967766426808	0.279	0.052	2.41852190528881e-41	MKI67+ TC	NDC1
2.02200746843536e-44	2.11450611766331	0.356	0.088	3.34359154980472e-40	MKI67+ TC	PSMC3IP
4.3645727076315e-44	2.29405970347241	0.374	0.101	7.21725742933944e-40	MKI67+ TC	WDR76
4.78189821450167e-44	2.14405587500339	0.365	0.093	7.90734688749995e-40	MKI67+ TC	CEP152
6.6763022576958e-44	2.18048679314852	0.329	0.076	1.10399334133258e-39	MKI67+ TC	MGME1
1.09525258618763e-43	2.14359211051279	0.297	0.061	1.81110967651986e-39	MKI67+ TC	VRK1
1.79050935860916e-43	2.08402380278689	0.386	0.108	2.9607862753961e-39	MKI67+ TC	CCDC34
2.45759193602115e-43	2.43162682968724	0.32	0.075	4.06387402540457e-39	MKI67+ TC	E2F1
6.25763470399741e-42	2.94260885359125	0.282	0.061	1.03476247465301e-37	MKI67+ TC	MYO3A
8.9858602432208e-42	1.82835931746354	0.611	0.295	1.48590184981899e-37	MKI67+ TC	SUN2
1.04354174911896e-41	1.83569707447051	0.472	0.165	1.72560063634311e-37	MKI67+ TC	MIS18BP1
8.43871142009449e-41	1.70333977388354	0.359	0.095	1.39542532042682e-36	MKI67+ TC	ACTN1
2.56138885700438e-40	1.82266438025905	0.531	0.222	4.23551261394244e-36	MKI67+ TC	USP1
2.69605435330138e-40	2.05800078415137	0.267	0.054	4.45819547861916e-36	MKI67+ TC	NRM
5.64268221861251e-40	1.80823062926802	0.573	0.266	9.33073931669765e-36	MKI67+ TC	FAM111A
1.21831260016876e-39	1.99520580300483	0.386	0.113	2.01460171563906e-35	MKI67+ TC	CNTROB
1.63712713874294e-39	1.88118788678611	0.377	0.107	2.70715343662533e-35	MKI67+ TC	MCM8
2.03436450767518e-39	1.65095177126611	0.641	0.336	3.36402514989168e-35	MKI67+ TC	SOGA1
6.64591512913388e-39	1.83489518128638	0.38	0.11	1.09896852575358e-34	MKI67+ TC	POLH
1.7617829461778e-38	2.41515052040222	0.389	0.126	2.91328427979961e-34	MKI67+ TC	TUBB
2.06545879215263e-38	1.78629917841204	0.549	0.245	3.41544265870358e-34	MKI67+ TC	NUCKS1
2.40777962625763e-38	1.82760641163442	0.386	0.117	3.98150438997961e-34	MKI67+ TC	NEMP1
3.71700189953379e-38	2.18193847752896	0.359	0.105	6.14643434106908e-34	MKI67+ TC	TUBG1
1.16360197245891e-37	1.93899225427879	0.35	0.098	1.92413222165805e-33	MKI67+ TC	SCLT1
6.69591994852615e-37	1.91919240611194	0.38	0.118	1.10723732268828e-32	MKI67+ TC	WDR34
6.84177410270399e-37	1.71933239255124	0.386	0.115	1.13135576562313e-32	MKI67+ TC	CNN1
7.2645292074526e-37	1.57232945713174	0.475	0.168	1.20126254974436e-32	MKI67+ TC	TTL
1.6990661699966e-36	2.11093985700198	0.49	0.205	2.80957581870638e-32	MKI67+ TC	CALM2
1.91409335027813e-36	1.85082457521582	0.593	0.302	3.16514476401991e-32	MKI67+ TC	HELLS
2.02468475678684e-36	1.73182664274207	0.487	0.188	3.34801871382272e-32	MKI67+ TC	CDK5RAP2
5.03218468215404e-36	2.44133106294573	0.255	0.055	8.32122059040992e-32	MKI67+ TC	SLC1A4
1.31090524308658e-35	2.01600430791455	0.273	0.063	2.16771290996796e-31	MKI67+ TC	CHAF1A
6.19651845317715e-35	2.11446354037898	0.353	0.109	1.02465629141737e-30	MKI67+ TC	CALM3
2.75522515908122e-34	1.39492435136585	0.567	0.255	4.55604032305671e-30	MKI67+ TC	TENT4A
3.00522629925399e-34	1.64108205465275	0.528	0.225	4.9694422084464e-30	MKI67+ TC	FBLN7
3.88815054927796e-34	1.18448254268599	0.875	0.735	6.42944574828604e-30	MKI67+ TC	ZNF83
9.82978027530862e-34	2.03934318798381	0.309	0.085	1.62545246632503e-29	MKI67+ TC	TTF2
2.65723674458576e-33	1.84793748748714	0.383	0.129	4.39400668084701e-29	MKI67+ TC	MASTL
2.56361906435024e-32	1.43567243842668	0.516	0.218	4.23920048480955e-28	MKI67+ TC	CBX5
2.99695981465716e-32	1.71121200573072	0.466	0.184	4.95577274951707e-28	MKI67+ TC	DOT1L
3.12068093228215e-32	1.64041944650851	0.312	0.086	5.16035798962176e-28	MKI67+ TC	ERI2
3.83468097385078e-32	2.11746807106566	0.279	0.074	6.34102845835966e-28	MKI67+ TC	DCK
7.93579726285127e-32	2.01544650705052	0.267	0.067	1.31226343538509e-27	MKI67+ TC	JPT2
1.10920661452646e-31	1.62320529526869	0.389	0.132	1.83418405778096e-27	MKI67+ TC	CEP135
2.43680539475133e-31	1.70002495471004	0.38	0.129	4.02950140076081e-27	MKI67+ TC	SPATA33
3.47559370541514e-31	1.91469756130409	0.326	0.099	5.74724175127448e-27	MKI67+ TC	PBX3
4.95831029088176e-31	1.68002046448513	0.359	0.117	8.19906189700208e-27	MKI67+ TC	LBR
1.23348531369723e-30	1.74362998189286	0.353	0.115	2.03969131472975e-26	MKI67+ TC	ZNF519
1.53924379977807e-30	1.93175535124229	0.457	0.197	2.54529354731301e-26	MKI67+ TC	POLA1
2.39065280951631e-30	2.07118626716034	0.252	0.063	3.95318348581617e-26	MKI67+ TC	TRIM59
2.91614846454134e-30	1.73818131243793	0.318	0.096	4.82214310096557e-26	MKI67+ TC	JADE1
6.08635987452625e-30	2.36124941325746	0.255	0.066	1.00644046885166e-25	MKI67+ TC	CKS1B
9.45858803281095e-30	1.31598916815894	0.573	0.275	1.56407211710562e-25	MKI67+ TC	DEK
1.13075670931474e-29	1.56697432151171	0.487	0.219	1.86981929452285e-25	MKI67+ TC	COL7A1
1.7186499828879e-29	1.39770668721032	0.478	0.203	2.84195961170343e-25	MKI67+ TC	CEP192
3.13078886864528e-29	1.90065996127267	0.291	0.083	5.17707247319184e-25	MKI67+ TC	KMT5A
5.01551306326512e-29	1.85935301275039	0.276	0.076	8.29365240141521e-25	MKI67+ TC	SLC25A40
9.77496427115609e-29	1.31476512513687	0.691	0.441	1.61638809187837e-24	MKI67+ TC	SYNE2
1.12630640768201e-28	1.8563868888893	0.323	0.104	1.86246027574297e-24	MKI67+ TC	TMEM106C
1.19351470542792e-28	1.73078317463037	0.323	0.105	1.9735959168956e-24	MKI67+ TC	CHTF18
1.24117468072814e-28	1.3720709830706	0.49	0.211	2.05240645205205e-24	MKI67+ TC	CEP131
2.59360989770784e-28	2.22740471983102	0.255	0.069	4.28879332684969e-24	MKI67+ TC	NUDT1
1.24904685222115e-27	1.13730559444323	0.614	0.314	2.06542387483289e-23	MKI67+ TC	CNTRL
1.62144542573471e-27	1.43503415684087	0.499	0.233	2.68122215599492e-23	MKI67+ TC	STAG3
2.11480481553242e-27	1.73611381580153	0.347	0.123	3.49704124296441e-23	MKI67+ TC	GPC1
2.73589593950154e-27	1.5039461117194	0.383	0.143	4.52407752555974e-23	MKI67+ TC	FGFR1OP
4.0134605632519e-27	1.71115200574742	0.35	0.124	6.63665838739335e-23	MKI67+ TC	FAM122B
4.49168765405113e-27	2.07524186067232	0.312	0.104	7.42745470473895e-23	MKI67+ TC	MCM4
1.44012420289163e-26	1.30808996626983	0.602	0.333	2.3813893819016e-22	MKI67+ TC	RBM15
1.61315853903101e-26	1.59472056535053	0.605	0.358	2.66751896014167e-22	MKI67+ TC	PTMS
2.19912488115291e-26	1.52137015289178	0.424	0.176	3.63647290347445e-22	MKI67+ TC	FZR1
8.61570354650986e-26	1.31546406168078	0.463	0.203	1.42469273845087e-21	MKI67+ TC	PHTF2
1.03661453003566e-25	1.73421147814691	0.392	0.161	1.71414578686697e-21	MKI67+ TC	SYCP2
1.06896776044477e-25	1.56026790198267	0.362	0.137	1.76764508867147e-21	MKI67+ TC	CCDC36
1.07077049309067e-25	1.64577163498974	0.285	0.09	1.77062608737473e-21	MKI67+ TC	MPHOSPH9
1.79999895230078e-25	1.67574304801199	0.285	0.09	2.97647826752457e-21	MKI67+ TC	LSM4
2.12455624179423e-25	1.3851738552239	0.335	0.116	3.51316620143094e-21	MKI67+ TC	CHEK2
7.28901041254974e-25	0.921360105682346	0.76	0.474	1.20531076181923e-20	MKI67+ TC	ILF3
1.66078285931419e-24	1.27564709465663	0.448	0.195	2.74627053616195e-20	MKI67+ TC	SLC16A1
2.77739295214574e-24	1.50602000242801	0.469	0.231	4.5926969856682e-20	MKI67+ TC	SLC20A1
3.93338677074528e-24	1.1427543687433	0.412	0.172	6.5042483641044e-20	MKI67+ TC	PTN
5.07462364775794e-24	1.35048440642364	0.501	0.247	8.39139766393254e-20	MKI67+ TC	HDGF
6.57246837115869e-24	1.43776711736293	0.377	0.153	1.0868233698548e-19	MKI67+ TC	PGP
7.29486759516431e-24	1.28182642828618	0.445	0.197	1.20627930553637e-19	MKI67+ TC	ODF2
1.84765507886857e-23	1.51166108749081	0.344	0.132	3.05528243841706e-19	MKI67+ TC	FAM184A
3.37192697397841e-23	1.44692927616351	0.338	0.122	5.57581844417069e-19	MKI67+ TC	NUP155
4.0867175448954e-23	1.3928346621875	0.374	0.15	6.75779613223903e-19	MKI67+ TC	DCLK2
5.3633382304494e-23	1.50631405829876	0.347	0.137	8.86881609787113e-19	MKI67+ TC	SMC3
6.63293435479503e-23	1.36423645934551	0.395	0.169	1.09682202490891e-18	MKI67+ TC	CSE1L
7.04006250914225e-23	1.46557944919507	0.273	0.088	1.16414473651176e-18	MKI67+ TC	FANCC
1.082111285687e-22	1.16532724627857	0.608	0.339	1.78937922201202e-18	MKI67+ TC	NAP1L4
1.21071626891511e-22	1.26694423004546	0.507	0.253	2.00204042227803e-18	MKI67+ TC	MYH10
1.41263762754358e-22	1.3497007409435	0.35	0.138	2.33593758090606e-18	MKI67+ TC	CDC7
2.68212161699459e-22	1.30195699697197	0.392	0.163	4.43515630586226e-18	MKI67+ TC	CENPW
8.23719033520729e-22	1.75335570174243	0.282	0.099	1.36210179382988e-17	MKI67+ TC	OXCT1
1.15997404500317e-21	1.13538102198328	0.504	0.256	1.91813308081725e-17	MKI67+ TC	DDX39A
1.73163588859482e-21	1.59448212809651	0.329	0.13	2.86343310538039e-17	MKI67+ TC	ADGRB2
2.26003795521157e-21	1.13535707120972	0.617	0.373	3.73719876273786e-17	MKI67+ TC	HP1BP3
3.14977928711019e-21	0.988081897852889	0.496	0.252	5.20847502916541e-17	MKI67+ TC	IER5
1.38715123065907e-20	1.12462343131218	0.35	0.139	2.29379327501783e-16	MKI67+ TC	SPIN4
1.81329403981991e-20	1.10811822284925	0.409	0.183	2.9984630242462e-16	MKI67+ TC	CRACR2A
3.48741480850559e-20	1.09475534120557	0.374	0.161	5.76678912734485e-16	MKI67+ TC	CKLF
3.9211538268708e-20	1.51754318703337	0.255	0.087	6.48401996811355e-16	MKI67+ TC	PBX4
4.49081257579245e-20	1.29775765429146	0.303	0.114	7.4260076753304e-16	MKI67+ TC	ZMYM1
5.5247578966385e-20	1.29319275167043	0.368	0.162	9.13573965788142e-16	MKI67+ TC	CEP70
5.92735775023052e-20	0.641875358181685	0.893	0.765	9.80147877578119e-16	MKI67+ TC	HNRNPA2B1
7.35367103555796e-20	1.3230644817932	0.442	0.221	1.21600304243986e-15	MKI67+ TC	CBFB
1.89634627402177e-19	1.07809556424369	0.493	0.262	3.1357981987224e-15	MKI67+ TC	HDGFL3
3.02618423282677e-19	1.45789765062871	0.306	0.121	5.00409824740235e-15	MKI67+ TC	CTPS1
4.62743911861447e-19	1.2436432850949	0.442	0.224	7.65193332654088e-15	MKI67+ TC	GPSM2
5.22392416289456e-19	1.46323269720482	0.297	0.117	8.63828099576244e-15	MKI67+ TC	CCP110
6.80741293197657e-19	1.03978540757115	0.582	0.343	1.12567380243164e-14	MKI67+ TC	SMTN
9.1026779714669e-19	1.25341168687447	0.309	0.122	1.50521882936177e-14	MKI67+ TC	CEP97
1.0693355517837e-18	1.34678406996113	0.312	0.124	1.76825326842953e-14	MKI67+ TC	HMGXB4
1.18482770944292e-18	1.21597439680687	0.258	0.092	1.95923110033481e-14	MKI67+ TC	TRAF4
2.41765235885891e-18	1.58964187070011	0.294	0.118	3.99782994060909e-14	MKI67+ TC	COCH
3.13341712095211e-18	1.05270898376741	0.371	0.165	5.18141855120641e-14	MKI67+ TC	ILF2
4.7045328225143e-18	1.06160424780718	0.454	0.231	7.77941547530965e-14	MKI67+ TC	SUPT16H
7.18055874380563e-18	1.16330834243059	0.472	0.247	1.1873771938757e-13	MKI67+ TC	SGCB
1.1361067319411e-17	1.38244034442562	0.285	0.114	1.87866609193781e-13	MKI67+ TC	ZNF331
1.53788176122162e-17	1.16382210846547	0.252	0.09	2.54304128035607e-13	MKI67+ TC	RGS3
1.64593000862325e-17	1.3722444194024	0.442	0.248	2.7217098622594e-13	MKI67+ TC	MCM7
1.70619843596802e-17	1.22944101701281	0.362	0.163	2.82136973371673e-13	MKI67+ TC	ZNRF2
1.7556319789207e-17	1.23007730102973	0.374	0.181	2.90311304034327e-13	MKI67+ TC	ALYREF
2.39447354065128e-17	1.60365552834139	0.255	0.097	3.95950144682095e-13	MKI67+ TC	TUFT1
3.06078610618665e-17	0.883294933050976	0.347	0.148	5.06131590519024e-13	MKI67+ TC	MTHFD2
3.78229883116304e-17	1.12057125942454	0.591	0.363	6.2544093472112e-13	MKI67+ TC	PCNT
6.73668731170771e-17	1.16538007774234	0.359	0.164	1.11397861386399e-12	MKI67+ TC	QSER1
7.84932052789088e-17	1.06346843687723	0.445	0.237	1.29796364249204e-12	MKI67+ TC	KIF5B
9.14626085280037e-17	1.52824439254708	0.279	0.114	1.51242569461907e-12	MKI67+ TC	CALML4
1.18500877230929e-16	0.925655958165304	0.439	0.219	1.95953050589064e-12	MKI67+ TC	SCARA3
1.18597263268061e-16	1.20027249961197	0.306	0.13	1.96112434540066e-12	MKI67+ TC	SLC25A25
1.18871875850511e-16	0.896001360947511	0.623	0.404	1.96566533906405e-12	MKI67+ TC	TXLNA
1.52172868441182e-16	0.944069247585266	0.54	0.311	2.51633055254338e-12	MKI67+ TC	MICAL3
2.56199766886161e-16	0.890235082789508	0.519	0.296	4.23651934522956e-12	MKI67+ TC	CDK16
3.03609338221243e-16	1.12390865333833	0.335	0.149	5.02048401682647e-12	MKI67+ TC	STX2
3.35407429461984e-16	1.23263566779521	0.255	0.097	5.54629725358336e-12	MKI67+ TC	RGS12
3.69960738686046e-16	1.24292762601086	0.395	0.199	6.11767077491245e-12	MKI67+ TC	CEP112
4.42118248462456e-16	1.41069167533386	0.276	0.116	7.31086735657517e-12	MKI67+ TC	VANGL1
5.68092404653196e-16	1.05778160267314	0.433	0.224	9.39397600334524e-12	MKI67+ TC	LSM8
7.13008556961348e-16	1.09084814042719	0.427	0.22	1.17903094979129e-11	MKI67+ TC	RELL1
1.23806390881279e-15	0.779685429929773	0.555	0.319	2.04726247961284e-11	MKI67+ TC	SPECC1L
1.42311324775037e-15	1.14549908406133	0.362	0.174	2.35326006648001e-11	MKI67+ TC	KBTBD2
1.61823299915362e-15	1.23111322508308	0.596	0.434	2.67591008740043e-11	MKI67+ TC	KPNA2
2.09821574093277e-15	1.31342604034561	0.291	0.128	3.46960954920643e-11	MKI67+ TC	SPTSSA
2.11251590996792e-15	0.918476885310864	0.51	0.286	3.49325630872296e-11	MKI67+ TC	SEPTIN5
2.57504534425488e-15	1.08219767071525	0.32	0.142	4.25809498125987e-11	MKI67+ TC	CSTF2T
2.78368397824659e-15	1.35565998888049	0.264	0.107	4.60309982642857e-11	MKI67+ TC	POGLUT3
3.16441987981924e-15	0.997631404738226	0.264	0.107	5.2326847132691e-11	MKI67+ TC	GRK4
3.59619284082923e-15	1.14944211917394	0.255	0.101	5.94666448159521e-11	MKI67+ TC	RASAL2
4.07562191041756e-15	0.999648089920614	0.507	0.306	6.73944839106648e-11	MKI67+ TC	ACTN4
4.61239326981133e-15	0.875564776076131	0.481	0.269	7.62705351096001e-11	MKI67+ TC	PIN1
5.00474808679362e-15	1.26709897267625	0.418	0.237	8.27585143632194e-11	MKI67+ TC	ADGRE5
9.59025426232184e-15	1.21022053626122	0.288	0.126	1.58584444481754e-10	MKI67+ TC	CRIP1
1.00986474704661e-14	0.717856006572319	0.579	0.349	1.66991234571627e-10	MKI67+ TC	SHCBP1
1.1737412058727e-14	1.14029970185237	0.303	0.137	1.9408984580311e-10	MKI67+ TC	NUCB2
1.41938245549894e-14	0.940549542127987	0.487	0.283	2.34709082841305e-10	MKI67+ TC	GOLM1
1.77542974059572e-14	0.869665557134142	0.49	0.284	2.93585061904909e-10	MKI67+ TC	TUBB6
2.47491760096969e-14	1.13700627503023	0.341	0.168	4.09252374496347e-10	MKI67+ TC	EXOSC9
2.6350121509526e-14	0.905234444158478	0.472	0.27	4.35725609281522e-10	MKI67+ TC	NES
3.06780823487584e-14	1.07795467979917	0.38	0.194	5.07292769719069e-10	MKI67+ TC	CHSY1
3.22646633569825e-14	0.903113241873273	0.478	0.266	5.33528473271063e-10	MKI67+ TC	XRCC1
3.54681558864607e-14	0.925499378489832	0.466	0.264	5.86501425738514e-10	MKI67+ TC	HNRNPR
4.78748010382758e-14	0.962791404517153	0.392	0.205	7.91657709968929e-10	MKI67+ TC	PRRC2A
5.4658112413805e-14	0.805016438273446	0.564	0.347	9.0382654687468e-10	MKI67+ TC	TUBGCP3
5.46645651548541e-14	0.895256811021491	0.291	0.128	9.03933249400667e-10	MKI67+ TC	NELFB
6.45735996810352e-14	1.04943134888044	0.323	0.154	1.0677890443256e-09	MKI67+ TC	KNTC1
6.80436107570465e-14	0.843354114181391	0.481	0.271	1.12516914747852e-09	MKI67+ TC	PEA15
7.02234797167643e-14	1.55423590677366	0.377	0.213	1.16121546059641e-09	MKI67+ TC	SLBP
7.86656181741802e-14	1.45223873293818	0.255	0.11	1.30081466212824e-09	MKI67+ TC	RASSF1
1.06846312827432e-13	0.866110920836939	0.558	0.359	1.76681062891442e-09	MKI67+ TC	PRIM2
1.42372256733776e-13	0.875273477512678	0.409	0.227	2.35426763734972e-09	MKI67+ TC	EZR
1.51583899041381e-13	0.812834354855064	0.718	0.564	2.50659135454828e-09	MKI67+ TC	ACTB
1.57892168494829e-13	1.15986483894893	0.347	0.174	2.61090489823049e-09	MKI67+ TC	HSPA8
1.7147011164413e-13	1.02660702695443	0.306	0.142	2.83542976614733e-09	MKI67+ TC	POLE
1.81036139464671e-13	1.36104567785161	0.264	0.116	2.99361360218781e-09	MKI67+ TC	ZNF618
2.07142740354521e-13	1.0512313431768	0.332	0.165	3.42531235450237e-09	MKI67+ TC	HSPA13
2.967480326027e-13	1.0360994507696	0.359	0.183	4.90702546711825e-09	MKI67+ TC	SSRP1
3.23891336730268e-13	0.843970123194237	0.626	0.44	5.35586714417172e-09	MKI67+ TC	VGLL3
3.70731266069593e-13	0.861831856859873	0.561	0.366	6.13041221572679e-09	MKI67+ TC	PRRT2
4.04859948454524e-13	1.06231566994198	0.332	0.164	6.69476410764401e-09	MKI67+ TC	DSN1
4.0610082945947e-13	1.1203330818235	0.344	0.175	6.7152833159418e-09	MKI67+ TC	KIAA1841
4.45615283970436e-13	0.96452929095748	0.487	0.293	7.36869433573512e-09	MKI67+ TC	MTHFD1L
4.64157960229161e-13	0.950835161835551	0.401	0.216	7.6753160303494e-09	MKI67+ TC	PPP1R12B
4.88738993816777e-13	0.900185639975389	0.534	0.327	8.08178800175423e-09	MKI67+ TC	FAF1
6.494992552988e-13	0.855193562261541	0.576	0.372	1.07401196856209e-08	MKI67+ TC	SUGP2
6.87731358709387e-13	0.849490559045118	0.552	0.358	1.13723257476184e-08	MKI67+ TC	PAGR1
8.00649398566143e-13	0.816002555863473	0.395	0.207	1.32395384546897e-08	MKI67+ TC	EMD
8.26203541997669e-13	1.43550069397436	0.264	0.123	1.36621017704734e-08	MKI67+ TC	MCM3
8.77362611269941e-13	1.01766810318738	0.466	0.28	1.45080681399597e-08	MKI67+ TC	SIVA1
1.01418924990494e-12	0.833144432006544	0.383	0.201	1.67706334364281e-08	MKI67+ TC	DPY19L1
1.32596231250367e-12	1.00240283118559	0.362	0.192	2.19261127995606e-08	MKI67+ TC	SRPK1
1.33565675360941e-12	0.72784546736816	0.329	0.157	2.20864200776853e-08	MKI67+ TC	RCOR1
1.34295746197209e-12	0.930976270713109	0.32	0.153	2.22071445911705e-08	MKI67+ TC	HMG20B
1.89251083904157e-12	1.03363610012184	0.27	0.122	3.12945592343915e-08	MKI67+ TC	PROSER3
1.92007798205304e-12	0.937025114835454	0.279	0.128	3.17504095112291e-08	MKI67+ TC	COLEC12
2.15669323186038e-12	0.826594468985686	0.469	0.277	3.56630792820432e-08	MKI67+ TC	PHGDH
2.54294525002863e-12	0.955100267535011	0.448	0.268	4.20501426544734e-08	MKI67+ TC	HNRNPUL1
3.66040627919642e-12	0.576312624140511	0.792	0.682	6.05284782327921e-08	MKI67+ TC	CALU
3.70805257726983e-12	0.856551742055699	0.789	0.679	6.13163574177338e-08	MKI67+ TC	LMNA
4.08273594164082e-12	0.911231996745831	0.255	0.111	6.75121215309726e-08	MKI67+ TC	NRF1
4.50477874640928e-12	0.735726871407692	0.448	0.262	7.44910213506239e-08	MKI67+ TC	RCAN1
4.83347530556146e-12	0.899174927439643	0.273	0.124	7.99263476527642e-08	MKI67+ TC	TCF3
5.21279289142234e-12	0.886471303505175	0.365	0.196	8.61987432525599e-08	MKI67+ TC	NCAM1
5.8802191229334e-12	1.02533540188871	0.258	0.117	9.72353034168268e-08	MKI67+ TC	WIPF1
6.8162913087802e-12	0.789667178518255	0.504	0.325	1.12714193081989e-07	MKI67+ TC	RAVER1
9.05361747055824e-12	0.654671632437192	0.804	0.66	1.49710618493151e-07	MKI67+ TC	MAST2
1.0248336642685e-11	0.7798680605447	0.359	0.19	1.69466494723439e-07	MKI67+ TC	PHF1
1.17306337915942e-11	0.805710843533966	0.415	0.234	1.93977760377801e-07	MKI67+ TC	ZFP91
1.30171013134092e-11	0.852698261002035	0.347	0.184	2.15250787318534e-07	MKI67+ TC	CCDC6
1.49280673103864e-11	1.0999674283156	0.315	0.16	2.46850521044549e-07	MKI67+ TC	DBF4B
1.83278995850308e-11	0.957784643303377	0.297	0.145	3.03070147538069e-07	MKI67+ TC	KPNB1
2.05436061829055e-11	0.991666203138168	0.252	0.116	3.39709071840526e-07	MKI67+ TC	PPP2R5D
2.11402191915171e-11	0.993435565251512	0.261	0.122	3.49574664550927e-07	MKI67+ TC	SDC3
2.12861280136478e-11	0.693243943806964	0.504	0.31	3.5198741283368e-07	MKI67+ TC	ADAM12
2.15499605346579e-11	1.30403195354895	0.285	0.145	3.56350147401103e-07	MKI67+ TC	POLD3
2.29397060284519e-11	0.753237890198516	0.427	0.243	3.79330978886481e-07	MKI67+ TC	B2M
2.70100509331954e-11	0.993956712720268	0.326	0.172	4.4663820223132e-07	MKI67+ TC	COMMD4
2.73751470393925e-11	0.761135212514826	0.617	0.452	4.52675431443395e-07	MKI67+ TC	HNRNPD
2.79366062944603e-11	0.985577754395059	0.409	0.241	4.61959721685195e-07	MKI67+ TC	ACTG1
3.14084946081696e-11	0.922806826081278	0.273	0.132	5.19370866840693e-07	MKI67+ TC	ATF3
3.17002481037383e-11	0.936111792362218	0.27	0.128	5.24195302643417e-07	MKI67+ TC	BUB3
3.29843681548124e-11	0.662339603011337	0.507	0.306	5.45429511807978e-07	MKI67+ TC	DNAJC1
3.77912523903573e-11	0.886681467619915	0.484	0.313	6.24916149526949e-07	MKI67+ TC	HNRNPA0
4.29304896956304e-11	0.846722076142704	0.353	0.187	7.09898577606944e-07	MKI67+ TC	ERO1A
5.23891570862315e-11	0.692572144154543	0.409	0.241	8.66307101577924e-07	MKI67+ TC	PLXNB2
5.27056143011037e-11	0.836274019345595	0.436	0.262	8.7154003808305e-07	MKI67+ TC	SMC1A
5.56582424586081e-11	1.14591038228416	0.252	0.119	9.20364697295544e-07	MKI67+ TC	NCAPH2
5.67037164566325e-11	0.692129433332666	0.442	0.259	9.37652655326874e-07	MKI67+ TC	RNF4
6.12420417814678e-11	0.897500745131721	0.362	0.198	1.01269840289835e-06	MKI67+ TC	MYO19
6.52006491630422e-11	0.792442446059084	0.499	0.313	1.07815793456007e-06	MKI67+ TC	YWHAE
6.723922745686e-11	0.678203155671766	0.501	0.306	1.11186786522664e-06	MKI67+ TC	LCORL
6.76421158330893e-11	1.03706882083192	0.282	0.138	1.11853002741596e-06	MKI67+ TC	MGAT2
7.20760007604976e-11	0.809096503727766	0.418	0.241	1.19184874857559e-06	MKI67+ TC	CORO1C
7.91754223619635e-11	0.64927965573829	0.582	0.388	1.30924478417743e-06	MKI67+ TC	CSTF3
8.32474017376793e-11	0.847453012644015	0.421	0.25	1.37657903513426e-06	MKI67+ TC	CTSZ
8.90740489239628e-11	0.8786154057929	0.341	0.182	1.47292847300665e-06	MKI67+ TC	IPO9
8.93200308870442e-11	0.999862791236504	0.267	0.131	1.47699603074816e-06	MKI67+ TC	EMP2
1.02703355780007e-10	0.794052454691625	0.724	0.618	1.6983026911782e-06	MKI67+ TC	DNMT1
1.07810623711333e-10	1.03962374433883	0.32	0.171	1.78275647369059e-06	MKI67+ TC	RAC3
1.08011911324607e-10	0.846864995040564	0.312	0.161	1.7860849656637e-06	MKI67+ TC	FADS2
1.08531448313465e-10	0.685842854574534	0.401	0.228	1.79467602931146e-06	MKI67+ TC	UBXN11
1.10147214080542e-10	0.706272349152795	0.359	0.193	1.82139433203583e-06	MKI67+ TC	ELAVL1
1.20618479038711e-10	0.636769740073722	0.392	0.216	1.99454716938413e-06	MKI67+ TC	NUP107
1.27298120319943e-10	0.675764054425822	0.602	0.428	2.10500171761057e-06	MKI67+ TC	TMCO3
1.40161645858601e-10	0.706195236478785	0.433	0.253	2.31771297591782e-06	MKI67+ TC	MSTO1
1.46150353200522e-10	0.700650359805851	0.383	0.218	2.41674224052383e-06	MKI67+ TC	INF2
1.4961942200533e-10	0.672719490791571	0.585	0.402	2.47410676228014e-06	MKI67+ TC	PUM2
1.50253488980744e-10	0.718157608306636	0.475	0.294	2.48459169378559e-06	MKI67+ TC	PABPC1L
1.57960503677327e-10	0.784383524027622	0.297	0.149	2.61203488880828e-06	MKI67+ TC	GNB4
1.93822275812887e-10	0.969196751088421	0.409	0.245	3.2050451528419e-06	MKI67+ TC	HSP90AA1
2.67706180128427e-10	0.622800597445679	0.469	0.293	4.42678939460366e-06	MKI67+ TC	HMGN1
2.8261628725561e-10	0.714088525912264	0.469	0.292	4.67334292605877e-06	MKI67+ TC	CDC5L
3.38474914937802e-10	0.698201244596023	0.457	0.278	5.59702119341149e-06	MKI67+ TC	TCERG1
3.67946135242798e-10	0.706176176937266	0.38	0.218	6.0843572923749e-06	MKI67+ TC	EEF1AKMT2
4.13787600582308e-10	0.906129150122997	0.3	0.157	6.84239176322905e-06	MKI67+ TC	SLC25A24
4.64451381253729e-10	0.720193728569293	0.519	0.339	7.68016804041166e-06	MKI67+ TC	CENPT
4.90169971241836e-10	0.826937541246281	0.279	0.139	8.105450644455e-06	MKI67+ TC	MAPRE1
5.43306140925173e-10	0.569933162611665	0.789	0.673	8.98411034633865e-06	MKI67+ TC	KLF6
5.69072148479255e-10	0.939569478963798	0.261	0.128	9.41017704725296e-06	MKI67+ TC	HAND2
5.83804484245022e-10	0.722869170721096	0.383	0.219	9.65379095147569e-06	MKI67+ TC	UBA6
5.88151784107643e-10	0.673995373900444	0.309	0.16	9.72567790200398e-06	MKI67+ TC	HS2ST1
6.72238468596467e-10	0.590722563731518	0.389	0.225	1.11161353167112e-05	MKI67+ TC	ENPP1
7.33800178079769e-10	0.694223300020414	0.43	0.262	1.21341197447271e-05	MKI67+ TC	PRKD3
1.04031113814838e-09	0.874519759994257	0.261	0.13	1.72025849804217e-05	MKI67+ TC	NT5DC2
1.06889039871687e-09	0.681948905898651	0.549	0.367	1.76751716331822e-05	MKI67+ TC	SMCHD1
1.12142727487243e-09	0.917383703245165	0.288	0.151	1.85439214172905e-05	MKI67+ TC	ZNF75A
1.14778612761249e-09	0.596471600633275	0.493	0.315	1.89797914062001e-05	MKI67+ TC	CEP350
1.25399887970783e-09	0.811071632666695	0.294	0.154	2.07361254748487e-05	MKI67+ TC	LOXL3
1.35304397745037e-09	0.882529765123845	0.312	0.171	2.23739352111192e-05	MKI67+ TC	NUP205
1.40029744160124e-09	0.826540964548091	0.282	0.145	2.31553184943182e-05	MKI67+ TC	ELP4
1.40690931761407e-09	0.717591833360191	0.421	0.253	2.32646524760662e-05	MKI67+ TC	PHTF1
1.45381520873578e-09	0.859878736753057	0.389	0.236	2.40402882916548e-05	MKI67+ TC	TWSG1
1.508062171258e-09	0.580302705355083	0.318	0.169	2.49373160639223e-05	MKI67+ TC	SAMD5
1.56410580750047e-09	0.787426115248573	0.309	0.164	2.58640536328277e-05	MKI67+ TC	CYB5B
1.61890022934154e-09	0.678915322826056	0.466	0.295	2.67701341923918e-05	MKI67+ TC	TTLL5
1.66655071766547e-09	0.749519319683967	0.463	0.294	2.75580826673162e-05	MKI67+ TC	SERPINE1
1.6839163476655e-09	0.793769015863709	0.392	0.239	2.78452407249966e-05	MKI67+ TC	NUP188
1.85216807419083e-09	0.745143244411713	0.353	0.2	3.06274512748195e-05	MKI67+ TC	KIF2A
1.88433844155042e-09	1.0339533304533	0.252	0.128	3.11594204694778e-05	MKI67+ TC	RUSC1
1.91939728940786e-09	0.798014690246675	0.359	0.207	3.17391535776483e-05	MKI67+ TC	NFATC2IP
1.95000294735359e-09	0.635446422010144	0.445	0.277	3.2245248737439e-05	MKI67+ TC	SMARCA4
2.0341225906222e-09	0.786197454093195	0.341	0.19	3.36362511585287e-05	MKI67+ TC	TMEM44
2.04274612378869e-09	1.32320022655191	0.35	0.215	3.37788499029698e-05	MKI67+ TC	UBALD2
2.11968949797187e-09	0.850904435847157	0.347	0.201	3.50511855384628e-05	MKI67+ TC	DONSON
2.22854305403878e-09	0.730873833650406	0.291	0.152	3.68511879415852e-05	MKI67+ TC	HLTF
2.38122516890387e-09	0.735580888430585	0.335	0.185	3.93759393929943e-05	MKI67+ TC	SCMH1
2.39008584594092e-09	0.67663307420958	0.442	0.269	3.95224595484791e-05	MKI67+ TC	ZC3H18
2.4688178863298e-09	0.627816091023964	0.475	0.301	4.08243725683495e-05	MKI67+ TC	NUP58
2.49225995167233e-09	0.913436853610873	0.344	0.204	4.12120105608536e-05	MKI67+ TC	CSRP1
2.6967507463899e-09	0.637116599871217	0.46	0.286	4.45934703423034e-05	MKI67+ TC	MYADM
2.88179299956955e-09	0.721580342640303	0.303	0.162	4.76533290408821e-05	MKI67+ TC	TPGS2
3.57406476603958e-09	0.85243083686479	0.329	0.186	5.91007349712305e-05	MKI67+ TC	YWHAH
3.94203975315305e-09	0.720177818335942	0.427	0.264	6.51855693581388e-05	MKI67+ TC	DGCR8
4.44040835619644e-09	0.576967625241798	0.579	0.419	7.34265925780643e-05	MKI67+ TC	SMPD4
4.50884995888946e-09	0.649135394711071	0.472	0.313	7.45583429201961e-05	MKI67+ TC	TACC1
4.51379025580413e-09	0.891909597135091	0.291	0.156	7.46400356699771e-05	MKI67+ TC	IFT43
5.07215343109249e-09	1.02861151377731	0.255	0.134	8.38731291365455e-05	MKI67+ TC	TMEM237
5.35568308725557e-09	0.80275833129526	0.338	0.197	8.8561575530858e-05	MKI67+ TC	TTLL7
5.86769341695801e-09	0.775687795360785	0.264	0.135	9.70281783428176e-05	MKI67+ TC	DKC1
5.96057669599406e-09	0.589708858141333	0.593	0.43	9.85640962449578e-05	MKI67+ TC	PSPC1
5.97295713305803e-09	0.750542245662928	0.297	0.159	9.87688191522476e-05	MKI67+ TC	ADCY1
6.97845012647648e-09	0.636007561875976	0.421	0.261	0.000115395651291415	MKI67+ TC	RUFY2
7.65438372591488e-09	0.587783177974834	0.398	0.238	0.000126572889291728	MKI67+ TC	FHL2
8.00832759470588e-09	0.806328647146704	0.412	0.258	0.000132425705106056	MKI67+ TC	HNRNPA3
8.66577340317408e-09	0.698900625947263	0.276	0.144	0.000143297228994887	MKI67+ TC	PHACTR4
9.07018837523293e-09	0.735706331566779	0.282	0.151	0.000149984634972852	MKI67+ TC	CTDSPL2
9.85120261609793e-09	0.906058435307258	0.329	0.193	0.000162899486459795	MKI67+ TC	TSPOAP1
9.97033958565494e-09	0.802550206697388	0.326	0.186	0.00016486953538839	MKI67+ TC	SAP130
1.10619196307609e-08	0.717207898501321	0.457	0.287	0.000182919903014262	MKI67+ TC	PCM1
1.14025674416536e-08	0.814961267902593	0.306	0.173	0.000188552855215184	MKI67+ TC	GMPS
1.14032917046509e-08	0.668237869455048	0.332	0.188	0.000188564831628107	MKI67+ TC	XPO5
1.1483313144663e-08	0.825390616444595	0.288	0.156	0.000189888066160148	MKI67+ TC	TELO2
1.2827252921345e-08	0.641849116985176	0.362	0.212	0.000212111454307361	MKI67+ TC	CMIP
1.35822584510814e-08	0.719081733629361	0.472	0.312	0.000224596225747082	MKI67+ TC	ELMSAN1
1.36724968922975e-08	0.663764107691442	0.418	0.259	0.000226088408611032	MKI67+ TC	SRSF3
1.46134742959609e-08	0.834460564529721	0.264	0.138	0.00024164841095801	MKI67+ TC	MEPCE
1.64191341190315e-08	0.681645885099446	0.546	0.409	0.000271506801792304	MKI67+ TC	PFN2
1.65534172278075e-08	0.532488256926377	0.68	0.525	0.000273727307279025	MKI67+ TC	SH3PXD2A
1.68283903056754e-08	0.729963144916806	0.365	0.219	0.000278274262094648	MKI67+ TC	KRI1
1.99656090246381e-08	0.578634047466346	0.546	0.392	0.000330151310831416	MKI67+ TC	AFAP1
2.14247910146161e-08	0.503987368420982	0.329	0.183	0.000354280344217692	MKI67+ TC	NCBP1
2.23378781765228e-08	0.582750583401473	0.401	0.242	0.000369379153526981	MKI67+ TC	DYNLT1
2.27692772999018e-08	0.530019971752528	0.864	0.816	0.000376512769431176	MKI67+ TC	SRSF2
2.28207413422229e-08	0.976723674100992	0.297	0.164	0.000377363778834998	MKI67+ TC	PLEKHO1
2.356000703578e-08	0.70732585499047	0.323	0.181	0.000389588276343659	MKI67+ TC	PIDD1
2.41296070718786e-08	0.537222029313509	0.389	0.233	0.000399007182540585	MKI67+ TC	PHPT1
2.57032268496209e-08	0.551870818928838	0.365	0.215	0.000425028559185331	MKI67+ TC	ZNF76
2.79085104673426e-08	0.864703859082381	0.35	0.216	0.000461495129087976	MKI67+ TC	PRKACA
2.90270908406408e-08	0.597628729103685	0.315	0.176	0.000479991974140837	MKI67+ TC	ANKLE2
2.98774864222804e-08	0.586776194647197	0.439	0.282	0.000494054115478829	MKI67+ TC	SRF
3.55316966838877e-08	0.652964517229137	0.659	0.545	0.000587552136364767	MKI67+ TC	EGR1
3.69259663979779e-08	0.60616970532032	0.261	0.138	0.000610607780356962	MKI67+ TC	GPC3
3.80883106316945e-08	0.732519133064909	0.326	0.19	0.000629828304605701	MKI67+ TC	RAB8A
4.30347889064928e-08	0.72906815960896	0.252	0.132	0.000711623269357764	MKI67+ TC	CEP57
4.67118740603286e-08	0.675419916098058	0.433	0.281	0.000772427549461594	MKI67+ TC	DRAP1
5.37121655867442e-08	0.805031015269952	0.291	0.167	0.000888184370142402	MKI67+ TC	FANCL
5.4363114794229e-08	0.678432226928046	0.338	0.198	0.00089894846623737	MKI67+ TC	TTYH3
5.78941887891322e-08	0.624661930441939	0.424	0.269	0.00095733830581709	MKI67+ TC	IMMT
6.06293215649917e-08	0.667414831119114	0.472	0.327	0.0010025664613987	MKI67+ TC	TPM4
6.17034601309465e-08	0.638372123901245	0.415	0.268	0.00102032841672533	MKI67+ TC	PRDM5
7.46337389539562e-08	0.581518388332571	0.38	0.23	0.00123414350734262	MKI67+ TC	PRKCA
8.03512116540321e-08	0.529512291412441	0.353	0.209	0.00132868763591107	MKI67+ TC	SEC11A
8.05749915250356e-08	0.568552879980172	0.412	0.264	0.00133238805985799	MKI67+ TC	TRIR
8.27783624086133e-08	1.0374444071145	0.303	0.179	0.00136882300078883	MKI67+ TC	SFRP4
8.41936749876165e-08	0.652781548355374	0.303	0.17	0.00139222660959523	MKI67+ TC	SUCO
8.47672362690638e-08	0.546853226348717	0.386	0.234	0.00140171101894524	MKI67+ TC	RABL6
9.98281587069181e-08	0.6277932153475	0.436	0.287	0.0016507584323776	MKI67+ TC	AAK1
1.05842493514651e-07	0.59935291874102	0.258	0.138	0.00175021147275826	MKI67+ TC	SOCS4
1.08340528958849e-07	0.895566281811393	0.323	0.196	0.00179151898686352	MKI67+ TC	SFI1
1.1498531850349e-07	0.631539429749498	0.315	0.18	0.00190139722677371	MKI67+ TC	PLSCR1
1.1975305786743e-07	0.642198624465444	0.291	0.164	0.00198023656489583	MKI67+ TC	SEPTIN10
1.25757469130534e-07	0.704382748433239	0.315	0.185	0.00207952550954251	MKI67+ TC	CBX3
1.49982513140072e-07	0.749267243393325	0.395	0.255	0.00248011083728423	MKI67+ TC	ADCY3
1.51670303364341e-07	0.800828445604567	0.276	0.153	0.00250802013643275	MKI67+ TC	MAGT1
1.55582743796611e-07	0.659941673936822	0.472	0.315	0.00257271625142077	MKI67+ TC	PURB
1.59760580012335e-07	0.665818738628552	0.412	0.266	0.00264180095108398	MKI67+ TC	RRP36
1.61807133040962e-07	0.592413386184962	0.484	0.337	0.00267564275196534	MKI67+ TC	HNRNPUL2
1.68812922919118e-07	0.529097518996392	0.579	0.415	0.00279149049339053	MKI67+ TC	AKT1
1.7941165252709e-07	0.621515732672271	0.383	0.243	0.00296675108618797	MKI67+ TC	CLCN5
2.03342045777456e-07	0.807439468539349	0.76	0.704	0.00336246406897601	MKI67+ TC	VIM
2.19376846717134e-07	0.783494500918379	0.282	0.162	0.00362761553731453	MKI67+ TC	SMC5
2.2388198242216e-07	0.543602903085435	0.588	0.443	0.00370211246133283	MKI67+ TC	HSD17B11
2.35517438122447e-07	0.578606660563217	0.282	0.159	0.00389451635679279	MKI67+ TC	AMPH
2.40746166197964e-07	0.756594914522518	0.273	0.155	0.00398097860424953	MKI67+ TC	PSMB5
2.43861992769499e-07	0.595468302499037	0.315	0.187	0.00403250191243644	MKI67+ TC	OTUD1
2.50958293920217e-07	0.721159630399908	0.291	0.169	0.00414984634826471	MKI67+ TC	DCTN3
2.51791408049342e-07	0.678804954443639	0.276	0.156	0.00416362272350393	MKI67+ TC	FOPNL
2.58031308638422e-07	0.596078492011134	0.353	0.217	0.00426680571964495	MKI67+ TC	RMND1
2.6648915867349e-07	0.851897223460626	0.332	0.204	0.00440666472782483	MKI67+ TC	MSN
2.67616592555902e-07	0.566360443279137	0.522	0.366	0.0044253079745044	MKI67+ TC	HDAC6
2.72359703129312e-07	0.634235791316166	0.54	0.403	0.00450374005094631	MKI67+ TC	EMILIN1
2.74523666800183e-07	0.552840785551604	0.353	0.214	0.00453952335420783	MKI67+ TC	TEAD1
3.00635758755231e-07	0.538641862982773	0.439	0.284	0.0049713129067765	MKI67+ TC	IFT81
3.10171621680955e-07	0.624379460929191	0.368	0.225	0.00512899793611627	MKI67+ TC	MED4
3.18724083593891e-07	0.608755820302961	0.401	0.254	0.00527042144630859	MKI67+ TC	KATNAL1
3.21452880262976e-07	0.660004042457316	0.3	0.173	0.00531554482802858	MKI67+ TC	TMEM200B
3.23244363732349e-07	0.644797507432284	0.38	0.244	0.00534516879867812	MKI67+ TC	PTAR1
3.33188274606519e-07	0.803541602296216	0.276	0.158	0.0055096013088934	MKI67+ TC	BCL7C
3.36933001513133e-07	0.613832745420323	0.312	0.182	0.00557152411302117	MKI67+ TC	TMX4
3.58352257241057e-07	0.53259283018101	0.35	0.21	0.00592571292573813	MKI67+ TC	ST3GAL3
3.59601455393182e-07	0.734252192335299	0.338	0.209	0.00594636966638165	MKI67+ TC	CENPX
3.83829440300043e-07	0.545574116532413	0.424	0.271	0.00634700362480151	MKI67+ TC	USP11
4.12494564688805e-07	0.616797279553166	0.35	0.213	0.00682101012169408	MKI67+ TC	SACS
4.30397533706247e-07	0.710136881230084	0.255	0.139	0.0071170536173665	MKI67+ TC	UBAC1
4.3091659509116e-07	0.666167007210142	0.273	0.156	0.00712563681642743	MKI67+ TC	BCL2
4.34222364820627e-07	0.663742870857646	0.409	0.272	0.00718030102467389	MKI67+ TC	TFDP1
4.97592891943778e-07	0.752586213750643	0.252	0.14	0.00822819606118232	MKI67+ TC	CSNK1A1
5.39222119106333e-07	0.543705058986885	0.318	0.187	0.00891657696154232	MKI67+ TC	ZC3H4
5.43427696583457e-07	0.582042795590461	0.407	0.26	0.00898612039070404	MKI67+ TC	RSRC1
5.54266211611866e-07	0.739246367127619	0.383	0.246	0.00916534607521381	MKI67+ TC	MDFIC
6.05653017864182e-07	0.681683854295424	0.341	0.212	0.0100150783034021	MKI67+ TC	DHX9
6.41913112512221e-07	0.596304478090535	0.404	0.261	0.0106146752285021	MKI67+ TC	SLC2A4RG
6.53611916851665e-07	0.524054580536036	0.32	0.189	0.0108081266570591	MKI67+ TC	NUP98
6.76345290321127e-07	0.522396014653993	0.54	0.383	0.0111840457207502	MKI67+ TC	AKAP12
7.00136114987786e-07	0.616635236579761	0.306	0.183	0.011577450797438	MKI67+ TC	PDE4D
7.26191439694281e-07	0.645474675228476	0.276	0.158	0.0120083016467846	MKI67+ TC	RNF169
7.45627024362661e-07	0.557130868772155	0.276	0.159	0.012329688474861	MKI67+ TC	STARD3NL
7.69882561297973e-07	0.691406466411023	0.347	0.224	0.0127307780336233	MKI67+ TC	HNRNPF
7.77770008541338e-07	0.649425114461511	0.344	0.217	0.0128612048612396	MKI67+ TC	CHST14
8.58777503294549e-07	0.639504457741933	0.303	0.179	0.0142007447944787	MKI67+ TC	DEPDC5
8.71787599464067e-07	0.855308948842511	0.3	0.186	0.0144158797447378	MKI67+ TC	GP1BB
8.81080580875157e-07	0.805218630615641	0.329	0.208	0.0145695484853516	MKI67+ TC	CCDC88A
9.22201144496247e-07	0.578020628242055	0.427	0.285	0.0152495181253899	MKI67+ TC	OTUD3
9.36470229719219e-07	0.590011054620177	0.32	0.193	0.015485471718637	MKI67+ TC	PPP1R8
9.70073913772488e-07	0.768465881784706	0.255	0.15	0.0160411422381419	MKI67+ TC	POLE3
9.74696333893944e-07	0.568166559042403	0.552	0.408	0.0161175785772703	MKI67+ TC	EVL
1.07991568687006e-06	0.656885195544966	0.499	0.348	0.0178574857980834	MKI67+ TC	CCDC14
1.08848720481757e-06	0.614628260423886	0.315	0.193	0.0179992244188633	MKI67+ TC	OTULIN
1.16383044003772e-06	0.557927345652181	0.51	0.369	0.0192451001564638	MKI67+ TC	DLG1
1.16577376130606e-06	0.711852425972075	0.303	0.183	0.019277234916957	MKI67+ TC	ZNF410
1.3464145918841e-06	0.708086111091639	0.374	0.247	0.0222643116913955	MKI67+ TC	PFN1
1.35671952420058e-06	0.584608146393448	0.291	0.172	0.0224347140521809	MKI67+ TC	AAGAB
1.38353783799223e-06	0.74246583443289	0.415	0.286	0.0228781816890395	MKI67+ TC	PRKDC
1.54113941765078e-06	0.687818010948968	0.312	0.193	0.0254842814102732	MKI67+ TC	NNT
1.5763391969149e-06	0.635371311431054	0.282	0.165	0.0260663449601848	MKI67+ TC	CERS6
1.78083842899927e-06	0.523192312577718	0.472	0.333	0.0294479442619319	MKI67+ TC	RBM14
1.83984785966264e-06	0.691312134074004	0.404	0.271	0.0304237242073815	MKI67+ TC	MICALL2
1.85225135085108e-06	0.520636131973824	0.588	0.459	0.0306288283376734	MKI67+ TC	PRPSAP1
1.86797909795291e-06	0.606376350538804	0.374	0.247	0.0308889023637494	MKI67+ TC	LITAF
1.98200804990377e-06	0.662602179135164	0.501	0.371	0.0327744851132087	MKI67+ TC	MYL9
2.09279170964689e-06	0.668055950376205	0.273	0.159	0.034606403710721	MKI67+ TC	TAF2
2.17394175680719e-06	0.562081597173227	0.297	0.175	0.0359483008905636	MKI67+ TC	ADNP2
2.1796126795199e-06	0.57970112678341	0.285	0.172	0.036042075268541	MKI67+ TC	IFI6
2.19790055616268e-06	0.659251225255992	0.344	0.218	0.036344483596706	MKI67+ TC	NIN
2.34014886233064e-06	0.525593358277693	0.697	0.564	0.0386967015874995	MKI67+ TC	MAT2A
2.46599607069393e-06	0.825031762672224	0.386	0.261	0.0407777110249948	MKI67+ TC	PFDN2
2.67939842163003e-06	0.558134081188299	0.3	0.182	0.0443065323000741	MKI67+ TC	KATNA1
2.88564138728304e-06	0.549430701898145	0.368	0.241	0.0477169659801123	MKI67+ TC	FILIP1L
2.91293737402442e-06	0.559824527280907	0.439	0.294	0.0481683324168678	MKI67+ TC	PLOD1
2.97087483489288e-06	0.590361989677956	0.401	0.272	0.0491263862697887	MKI67+ TC	FLNA
3.00224551399642e-06	0.51172563085246	0.543	0.396	0.0496451318194448	MKI67+ TC	RECQL
3.14260678076052e-06	0.56239157219075	0.493	0.366	0.051966145726656	MKI67+ TC	FUS
3.16232345692235e-06	0.63337386533263	0.35	0.226	0.0522921806836679	MKI67+ TC	WDR90
3.21998552443768e-06	0.763634520299785	0.285	0.173	0.0532456806321015	MKI67+ TC	LRRC45
3.34675034896495e-06	0.644624561351536	0.288	0.178	0.0553418637704845	MKI67+ TC	TOB1
3.55562663221772e-06	0.613736752786572	0.264	0.157	0.0587958419903521	MKI67+ TC	RNF5
3.82043196401435e-06	0.516783926112625	0.329	0.207	0.0631746629569413	MKI67+ TC	CCNI
3.84201196981025e-06	0.610538747525986	0.326	0.207	0.0635315099327822	MKI67+ TC	NUP153
4.13128029292032e-06	0.515351887717176	0.294	0.175	0.0683148509237305	MKI67+ TC	EDC4
4.26575567793039e-06	0.564776131191401	0.294	0.181	0.0705385358902569	MKI67+ TC	PRKCE
4.27890556002845e-06	0.558236078367104	0.383	0.253	0.0707559823406305	MKI67+ TC	PSMG3
4.31478041980177e-06	0.609672599101492	0.315	0.197	0.071349209021842	MKI67+ TC	PA2G4
4.50782348905659e-06	0.555712385795564	0.3	0.186	0.0745413692150398	MKI67+ TC	YWHAZ
4.5757386609662e-06	0.578756868114227	0.404	0.266	0.0756644144977371	MKI67+ TC	MBOAT7
4.62963011179972e-06	0.549688130914327	0.279	0.168	0.0765555635287202	MKI67+ TC	CYC1
5.07905881751623e-06	0.564019734339391	0.297	0.186	0.0839873166064483	MKI67+ TC	AARS2
5.14150728007148e-06	0.620812033901216	0.323	0.206	0.0850199643832619	MKI67+ TC	ENAH
5.6350891947938e-06	0.679102309626695	0.288	0.182	0.0931818349251103	MKI67+ TC	PTPRD
6.03531187892816e-06	0.623938616097921	0.255	0.153	0.099799917229956	MKI67+ TC	APAF1
6.06357657823528e-06	0.60250115289988	0.279	0.17	0.100267302297699	MKI67+ TC	PSPH
6.47011919619648e-06	0.602968615783551	0.315	0.198	0.106989891028305	MKI67+ TC	ADAM15
7.32577912412292e-06	0.805344002077471	0.261	0.161	0.121139083596497	MKI67+ TC	SNRNP40
7.54694200158786e-06	0.709518210424431	0.32	0.207	0.124796232938257	MKI67+ TC	ASCC3
7.97030427039388e-06	0.51700899690999	0.294	0.183	0.131796951415233	MKI67+ TC	SRSF10
9.09056066982543e-06	0.513972202843542	0.478	0.351	0.150321511236233	MKI67+ TC	EID1
9.24706279924792e-06	0.500333693366016	0.315	0.199	0.152909430448364	MKI67+ TC	DZIP1L
9.4885017760942e-06	0.617907051857776	0.368	0.243	0.156901865369494	MKI67+ TC	PSMC3
1.01795542348394e-05	0.52274162217015	0.3	0.189	0.168329108827305	MKI67+ TC	PNMA1
1.04452748292448e-05	0.619694750285506	0.682	0.567	0.172723064576392	MKI67+ TC	HSPB1
1.04567865192272e-05	0.591003554359002	0.258	0.154	0.172913421881941	MKI67+ TC	RALBP1
1.05658892658714e-05	0.807805800076738	0.294	0.186	0.174717544900449	MKI67+ TC	JOSD1
1.16291580265971e-05	0.52445854338751	0.264	0.158	0.19229975712781	MKI67+ TC	ACACA
1.20290421849839e-05	0.600375864269091	0.273	0.169	0.198912241570894	MKI67+ TC	ENPEP
1.31540440645506e-05	0.617231338606249	0.264	0.159	0.217515272651409	MKI67+ TC	CDR2
1.42452087056154e-05	0.535509662485045	0.27	0.164	0.235558771156056	MKI67+ TC	TRIM26
1.60163560263168e-05	0.64881396113962	0.303	0.193	0.264846463251175	MKI67+ TC	ARF6
1.66851987719048e-05	0.513132014775802	0.276	0.169	0.275906446892217	MKI67+ TC	RAF1
1.68064244286807e-05	0.56614317363232	0.276	0.172	0.277911034352663	MKI67+ TC	UQCC2
1.68426835754545e-05	0.517570306520596	0.285	0.176	0.278510615603716	MKI67+ TC	ELOVL5
1.69973056176643e-05	0.520078954774011	0.267	0.166	0.281067445693697	MKI67+ TC	PCMT1
1.75246663650244e-05	0.627654841112149	0.374	0.261	0.289787883012043	MKI67+ TC	AMOTL1
1.97761184919933e-05	0.523279898052203	0.338	0.221	0.327017895383601	MKI67+ TC	CLIC4
2.6033857932039e-05	0.557875622136315	0.261	0.161	0.430495874764197	MKI67+ TC	ARHGAP28
2.6777100431002e-05	0.780004024135848	0.261	0.167	0.442786132727048	MKI67+ TC	HSPB11
2.98644590733099e-05	0.530755759443002	0.439	0.319	0.493838695236252	MKI67+ TC	FN3KRP
3.39525313682494e-05	0.534249943650285	0.445	0.315	0.561439058705373	MKI67+ TC	TRA2B
3.52176641599169e-05	0.625597398998652	0.3	0.198	0.582359294548386	MKI67+ TC	LRCH1
3.77380558274596e-05	0.512689530423405	0.267	0.169	0.624036491162871	MKI67+ TC	YBX1
3.96269459008327e-05	0.548565660068813	0.315	0.208	0.65527117741617	MKI67+ TC	TBC1D10B
4.48211993447435e-05	0.557480957280868	0.267	0.17	0.741163352364679	MKI67+ TC	CDKN1A
4.65596078950669e-05	0.705259945641804	0.282	0.186	0.769909676152827	MKI67+ TC	CKB
5.1193006027226e-05	0.532880236305972	0.279	0.176	0.846527547666209	MKI67+ TC	RHOBTB3
5.62995844187684e-05	0.59348406516603	0.318	0.217	0.930969927948754	MKI67+ TC	ADAMTS1
5.70222897988334e-05	0.571723673669092	0.318	0.214	0.942920584113509	MKI67+ TC	CHD1
5.878296239827e-05	0.548682526006392	0.306	0.205	0.972035066217792	MKI67+ TC	PPP3R1
6.2935806217443e-05	0.525696535270545	0.273	0.176	1	MKI67+ TC	ALMS1
7.85034280176179e-05	0.555994300793434	0.347	0.238	1	MKI67+ TC	TOR1AIP2
9.44159479454126e-05	0.618043451755949	0.344	0.245	1	MKI67+ TC	SPIDR
9.68929151973745e-05	0.708633053008809	0.282	0.193	1	MKI67+ TC	PRTFDC1
[truncated: 712 more rows]

## Sheet: Table S4
Table S4. Differentially expressed genes in myeloid cell clusters (integrated R7 & R8 MFS). LogFC > 0.5, min.pct > 25, up-regulated genes only.
p_val	avg_log2FC	pct.1	pct.2	p_val_adj	cluster	gene
5.08465510975392e-53	3.70042193352891	0.954	0.339	8.40798568948908e-49	Resident-tissue macrophage	DAB2
1.01152325450905e-52	2.80927129041092	0.985	0.705	1.67265485365616e-48	Resident-tissue macrophage	STAB1
3.82024841797064e-48	6.90132077674863	0.862	0.009	6.31716278395625e-44	Resident-tissue macrophage	PLEKHG5
7.53368592317598e-47	2.66891908900099	0.96	0.571	1.24577030425638e-42	Resident-tissue macrophage	F13A1
1.89111721439186e-44	6.58887635320568	0.824	0.027	3.12715142571838e-40	Resident-tissue macrophage	LILRB5
4.03025689130259e-44	3.81294429200897	0.877	0.205	6.66443279545796e-40	Resident-tissue macrophage	MAF
8.56669121755562e-44	2.59049193605554	0.946	0.455	1.416588059735e-39	Resident-tissue macrophage	MRC1
1.26602922759181e-41	3.08167483950452	0.945	0.393	2.09350593074582e-37	Resident-tissue macrophage	PLTP
1.19728574046167e-39	4.1859513464001	0.822	0.107	1.97983170042741e-35	Resident-tissue macrophage	LGMN
2.20064416736247e-34	10.6184400203777	0.698	0	3.63898519515058e-30	Resident-tissue macrophage	CCDC141
5.75476343141899e-34	3.64112470303957	0.795	0.179	9.51607681019445e-30	Resident-tissue macrophage	SELENOP
7.09400632722574e-34	3.43773373549044	0.799	0.17	1.17306488627005e-29	Resident-tissue macrophage	LYVE1
2.52009597744277e-33	3.19232492771009	0.842	0.259	4.16723070829936e-29	Resident-tissue macrophage	RNASE1
2.92019980546249e-33	4.47338838854797	0.74	0.107	4.82884239831277e-29	Resident-tissue macrophage	CD209
5.03790330651848e-33	1.80975672892877	0.916	0.688	8.33067690765896e-29	Resident-tissue macrophage	FCGRT
1.01816712400392e-32	10.8570947931316	0.677	0	1.68364115625289e-28	Resident-tissue macrophage	TNFRSF25
3.19027171500561e-32	1.11982184190577	0.997	0.884	5.27543330793328e-28	Resident-tissue macrophage	CD163
7.78570797396134e-32	2.42564295523843	0.856	0.366	1.28744467057425e-27	Resident-tissue macrophage	MS4A7
2.93788285698908e-31	3.03473600341742	0.802	0.259	4.85808309231714e-27	Resident-tissue macrophage	RCN3
2.68628078585631e-30	3.36382127878849	0.757	0.241	4.442033907492e-26	Resident-tissue macrophage	AP2A2
1.22543582139589e-29	2.03896227867351	0.899	0.5	2.02638067426025e-25	Resident-tissue macrophage	RGL1
2.42798487432395e-29	3.43758972157055	0.727	0.134	4.01491578818209e-25	Resident-tissue macrophage	NRP1
1.27238855227651e-25	2.68413376659092	0.729	0.223	2.10402171004444e-21	Resident-tissue macrophage	SLCO2B1
9.26758708854701e-25	2.48491571264495	0.735	0.241	1.53248820096213e-20	Resident-tissue macrophage	SIGLEC1
4.80350717392051e-23	3.40190216908239	0.629	0.089	7.94307946279495e-19	Resident-tissue macrophage	APOE
1.9696913658053e-22	4.44445277843525	0.576	0.054	3.25708164249565e-18	Resident-tissue macrophage	CD163L1
8.97323475640668e-22	5.63426778249482	0.536	0.027	1.48381409931941e-17	Resident-tissue macrophage	SCN9A
2.76883758307864e-21	1.84158015748674	0.802	0.393	4.57854982737884e-17	Resident-tissue macrophage	ITPR2
3.05150737648814e-20	1.32112011917543	0.934	0.58	5.04597259776079e-16	Resident-tissue macrophage	PDK4
1.67361580406367e-19	2.59474033762833	0.655	0.205	2.76749109359968e-15	Resident-tissue macrophage	MTSS1
8.13641396456755e-19	1.92215289988781	0.718	0.357	1.34543741318089e-14	Resident-tissue macrophage	MS4A4A
8.70942658707385e-19	2.46221786884722	0.665	0.25	1.44019078043853e-14	Resident-tissue macrophage	TNFAIP2
6.27338385616855e-18	3.95485468975309	0.511	0.071	1.03736675445603e-13	Resident-tissue macrophage	PMP22
1.34967264056345e-17	5.59925256115332	0.458	0.018	2.23181867843571e-13	Resident-tissue macrophage	TTN
1.35404160728678e-17	2.49273775722625	0.637	0.268	2.23904320180942e-13	Resident-tissue macrophage	ADAP2
1.32283085615038e-16	2.494195431243	0.613	0.223	2.18743310373026e-12	Resident-tissue macrophage	TNS3
2.89604906134071e-16	1.19504187573474	0.888	0.777	4.788906727833e-12	Resident-tissue macrophage	FKBP5
3.90838627456419e-16	2.23983724614485	0.648	0.286	6.46290754361934e-12	Resident-tissue macrophage	ABCA1
1.69506553739053e-14	2.26826766728525	0.583	0.223	2.80296037262898e-10	Resident-tissue macrophage	CR1
1.86737050909531e-14	4.29861000863996	0.418	0.036	3.08788387384001e-10	Resident-tissue macrophage	DNM1
2.56742509798766e-14	2.72104566678216	0.528	0.17	4.2454941420324e-10	Resident-tissue macrophage	GPR34
2.64938784409176e-14	2.93047636604919	0.507	0.134	4.38102773899014e-10	Resident-tissue macrophage	SHMT1
2.80418171687192e-14	6.43205680626824	0.381	0.009	4.6369948870194e-10	Resident-tissue macrophage	C4BPB
4.44702141459265e-14	2.03479814192032	0.579	0.196	7.35359461117041e-10	Resident-tissue macrophage	ARHGAP18
7.3129031102656e-14	2.40609647183856	0.564	0.196	1.20926165831352e-09	Resident-tissue macrophage	HSPA1B
8.86551728085576e-14	1.22417336128645	0.743	0.357	1.46600193756231e-09	Resident-tissue macrophage	C1QA
8.94708898144936e-14	2.43983986017659	0.545	0.188	1.47949063397247e-09	Resident-tissue macrophage	FAM20A
1.50107418599827e-13	2.71363607891406	0.495	0.134	2.48217627396673e-09	Resident-tissue macrophage	CHID1
3.9365832713631e-13	2.81796102663877	0.464	0.098	6.50953409752602e-09	Resident-tissue macrophage	COLEC12
6.08774698299391e-13	2.55449168372034	0.502	0.152	1.00666984110787e-08	Resident-tissue macrophage	FOLR2
1.45987668614821e-12	2.29673915539794	0.484	0.125	2.41405208821468e-08	Resident-tissue macrophage	EPS15
3.8465892189974e-12	2.94744833661605	0.418	0.071	6.3607199325341e-08	Resident-tissue macrophage	WLS
4.21850038853586e-12	3.76256267502011	0.386	0.054	6.97571224248289e-08	Resident-tissue macrophage	WWP1
4.56050648299048e-12	2.36712314992695	0.511	0.179	7.54125352027305e-08	Resident-tissue macrophage	ABCC5
5.02752252602615e-12	2.29925716920522	0.505	0.161	8.31351124903684e-08	Resident-tissue macrophage	LIMD1
6.76358607861163e-12	6.54204835992308	0.328	0.009	1.11842659395922e-07	Resident-tissue macrophage	IL2RA
9.17680855691297e-12	4.27714167518875	0.343	0.018	1.51747706297113e-07	Resident-tissue macrophage	FRMD4A
9.21825230906501e-12	4.07045391340845	0.361	0.036	1.52433020182699e-07	Resident-tissue macrophage	ABCA6
9.25509444807571e-12	5.24014163526063	0.337	0.018	1.5304224179338e-07	Resident-tissue macrophage	PLPP3
1.26825801057679e-11	8.5778655340577	0.311	0	2.09719144628978e-07	Resident-tissue macrophage	MPPED2
1.50955871388784e-11	1.11698345131155	0.802	0.598	2.49620628928494e-07	Resident-tissue macrophage	CSF1R
1.53220475005236e-11	4.72353094089224	0.342	0.027	2.53365377468659e-07	Resident-tissue macrophage	ME1
4.82444398546256e-11	3.15555191786718	0.386	0.071	7.97770057436088e-07	Resident-tissue macrophage	ITSN1
5.46801078828036e-11	1.65541332769082	0.625	0.339	9.0419026395004e-07	Resident-tissue macrophage	PLXND1
5.58883005302286e-11	6.18261035563388	0.306	0.009	9.24168937567861e-07	Resident-tissue macrophage	EGFL7
1.22202451826654e-10	1.9194741838946	0.588	0.33	2.02073974340556e-06	Resident-tissue macrophage	HSPA1A
2.34277217559127e-10	3.13224537921476	0.394	0.089	3.87400806955773e-06	Resident-tissue macrophage	NEURL2
2.85796641079186e-10	2.05644262279875	0.466	0.152	4.72593325688543e-06	Resident-tissue macrophage	A2M
3.03505489842377e-10	3.37925259674205	0.357	0.062	5.01876678003354e-06	Resident-tissue macrophage	TPM1
3.91938534543181e-10	3.51004458686398	0.358	0.071	6.48109560720603e-06	Resident-tissue macrophage	C20orf194
4.63795532967421e-10	0.883556058647927	0.703	0.33	7.66932293314928e-06	Resident-tissue macrophage	C1QC
7.22105780666564e-10	3.11184636314799	0.357	0.071	1.19407411891023e-05	Resident-tissue macrophage	PDGFC
7.3187470264171e-10	2.59712868796401	0.42	0.134	1.21022800828833e-05	Resident-tissue macrophage	SGMS1
8.32354077541718e-10	4.00547583264466	0.306	0.027	1.37638070262298e-05	Resident-tissue macrophage	IGFBP4
1.30310257054e-09	5.50715208994444	0.283	0.018	2.15481041064495e-05	Resident-tissue macrophage	ITGB5
1.4748391664647e-09	1.7773672062058	0.545	0.286	2.43879404566603e-05	Resident-tissue macrophage	CTSC
1.6629960475156e-09	1.12408232352553	0.743	0.571	2.7499302641718e-05	Resident-tissue macrophage	ARHGAP4
2.77872245197584e-09	8.29860655072591	0.253	0	4.59489544658725e-05	Resident-tissue macrophage	EDA
3.55859107583524e-09	4.17771889528426	0.288	0.027	5.88448620300115e-05	Resident-tissue macrophage	FGFR1
3.75588500944526e-09	3.39043505499984	0.323	0.054	6.21073145161868e-05	Resident-tissue macrophage	SLC18B1
4.76700110017115e-09	3.27352657630724	0.328	0.062	7.88271301924301e-05	Resident-tissue macrophage	RIMKLB
6.78071223258726e-09	1.3871327061383	0.606	0.384	0.000112125857478063	Resident-tissue macrophage	TBC1D14
7.24881423229068e-09	2.37194682769127	0.392	0.125	0.000119866392145159	Resident-tissue macrophage	FUCA1
7.81320998761248e-09	1.69692873837562	0.484	0.205	0.00012919924035516	Resident-tissue macrophage	NCF4
1.17051925610374e-08	0.926790269768191	0.816	0.661	0.000193557064189314	Resident-tissue macrophage	FGD2
1.1810336656878e-08	2.08510295025768	0.453	0.205	0.000195295726958134	Resident-tissue macrophage	STARD13
1.77766461305477e-08	1.79070952481341	0.441	0.161	0.000293954620414738	Resident-tissue macrophage	C2
2.19505698119856e-08	2.34009504003275	0.386	0.125	0.000362974622410993	Resident-tissue macrophage	PSME4
2.89986160745907e-08	2.01917974319927	0.392	0.125	0.000479521115409432	Resident-tissue macrophage	TNFRSF21
2.99079905016812e-08	1.71139720232254	0.473	0.223	0.0004945585309358	Resident-tissue macrophage	TNFRSF1A
3.70807569217544e-08	1.64669389942995	0.513	0.268	0.000613167396458131	Resident-tissue macrophage	GPATCH2L
5.31224542595788e-08	2.30460770169999	0.381	0.134	0.000878432903636396	Resident-tissue macrophage	GOLIM4
8.33631327427002e-08	0.963965644195917	0.606	0.286	0.00137849276303329	Resident-tissue macrophage	C1QB
8.59496750186348e-08	4.29935788315632	0.251	0.027	0.00142126382610815	Resident-tissue macrophage	MAPK13
8.99003221145464e-08	1.79398604634839	0.426	0.179	0.00148659172648614	Resident-tissue macrophage	AP1B1
1.04727365620619e-07	1.53434286229972	0.492	0.241	0.00173177171790256	Resident-tissue macrophage	MKNK1
1.5120421532717e-07	2.95211896225633	0.322	0.089	0.00250031290465008	Resident-tissue macrophage	ARL4C
1.6970015428531e-07	0.951854614357207	0.669	0.5	0.00280616175126188	Resident-tissue macrophage	MAP3K8
1.90539929904128e-07	3.29390236783836	0.285	0.062	0.00315076828089466	Resident-tissue macrophage	FAM20C
2.40570787699762e-07	1.8089808954057	0.42	0.179	0.00397807854540327	Resident-tissue macrophage	FCHSD2
2.64383103999507e-07	2.52096976280468	0.315	0.08	0.00437183900773585	Resident-tissue macrophage	KIF1B
2.87790317836084e-07	1.59213951156855	0.507	0.304	0.00475890069573748	Resident-tissue macrophage	SESN1
3.3194970324582e-07	1.68224482477255	0.426	0.179	0.00548912029287289	Resident-tissue macrophage	FRMD4B
3.3565055033478e-07	1.10949225707219	0.636	0.464	0.00555031750033592	Resident-tissue macrophage	TGFBI
3.68630138361328e-07	2.4432735832915	0.317	0.089	0.00609566796794291	Resident-tissue macrophage	SEC14L1
4.55514015934886e-07	2.19020913679858	0.495	0.295	0.00753237976749928	Resident-tissue macrophage	HSPB1
4.60645928957375e-07	1.52282650258333	0.478	0.259	0.00761724108123915	Resident-tissue macrophage	CCNL2
6.4965830282028e-07	2.74563464455338	0.286	0.071	0.0107427496954362	Resident-tissue macrophage	NCK2
7.64057742840818e-07	1.40523928139312	0.564	0.384	0.0126344588356158	Resident-tissue macrophage	SH3BP5
1.06725777128365e-06	2.58437189870852	0.273	0.062	0.0176481745059465	Resident-tissue macrophage	SPATS2L
1.09837131021189e-06	2.54778361529587	0.3	0.089	0.0181626679856637	Resident-tissue macrophage	DIP2A
1.10587886393195e-06	1.79708593238956	0.349	0.116	0.0182868128939787	Resident-tissue macrophage	SLC9A9
1.24296050056791e-06	1.78417131856609	0.397	0.179	0.0205535948373909	Resident-tissue macrophage	SNX6
1.40773451970852e-06	1.60912209143706	0.455	0.241	0.0232782980179001	Resident-tissue macrophage	RERE
1.56569322028959e-06	1.47058615319247	0.384	0.152	0.0258903030907086	Resident-tissue macrophage	GAS6
1.65001564370261e-06	1.82358411640956	0.377	0.161	0.0272846586842663	Resident-tissue macrophage	NINJ1
1.83396398505814e-06	2.11448187078637	0.351	0.143	0.0303264284569213	Resident-tissue macrophage	RENBP
2.04282957922656e-06	2.65454593798224	0.265	0.062	0.0337802299220903	Resident-tissue macrophage	MCOLN1
2.81306739077985e-06	2.18596081911094	0.289	0.08	0.0465168823739357	Resident-tissue macrophage	TBC1D12
2.92557151981897e-06	1.11836262105802	0.605	0.446	0.0483772506517265	Resident-tissue macrophage	RASSF4
3.17190153081138e-06	2.0092668184371	0.308	0.098	0.0524505637134971	Resident-tissue macrophage	RNF135
3.45583874851537e-06	1.41956488014296	0.499	0.33	0.0571457495454501	Resident-tissue macrophage	WDFY2
4.07350365868576e-06	1.21069380776875	0.51	0.286	0.0673594565000277	Resident-tissue macrophage	SFMBT2
4.11592344143583e-06	1.37457568444931	0.492	0.312	0.0680609100275828	Resident-tissue macrophage	NCOA4
4.17063798640372e-06	1.42518281734169	0.525	0.33	0.068965669743172	Resident-tissue macrophage	CD36
4.36291180660712e-06	1.29909535770638	0.47	0.277	0.0721451096340553	Resident-tissue macrophage	GAA
7.68775519303983e-06	1.10805842467466	0.591	0.411	0.127124719872107	Resident-tissue macrophage	CIRBP
9.00791174141362e-06	2.18685720682592	0.273	0.08	0.148954828556016	Resident-tissue macrophage	WDFY3
1.01649215430954e-05	1.56013350526655	0.427	0.25	0.168087142636626	Resident-tissue macrophage	TTYH3
1.18100682815071e-05	2.53553878244643	0.253	0.071	0.195291289103002	Resident-tissue macrophage	SPIN1
1.23841887888228e-05	1.1367437215977	0.472	0.286	0.204784945811973	Resident-tissue macrophage	MERTK
1.32211076049257e-05	1.31200340894369	0.554	0.375	0.218624235355052	Resident-tissue macrophage	GADD45B
1.42231899800876e-05	1.11091901093437	0.44	0.25	0.235194669510728	Resident-tissue macrophage	WASF2
1.48265483294213e-05	2.03245535815929	0.4	0.223	0.245171803175311	Resident-tissue macrophage	DNAJB1
1.62332103416525e-05	1.87172059829779	0.323	0.134	0.268432366209566	Resident-tissue macrophage	PEAK1
1.83749047679255e-05	1.67534600550437	0.337	0.143	0.303847425242417	Resident-tissue macrophage	DISC1
1.8812012110512e-05	0.728232945663263	0.714	0.536	0.311075432259427	Resident-tissue macrophage	VSIG4
2.00430501524488e-05	2.25727197262826	0.266	0.089	0.331431877320893	Resident-tissue macrophage	CPED1
2.41707778421054e-05	0.936632943199057	0.594	0.464	0.399687982397054	Resident-tissue macrophage	COLGALT1
2.45418411324196e-05	1.56782602684742	0.361	0.17	0.40582388496569	Resident-tissue macrophage	EFR3A
2.69656937838243e-05	1.57826980958025	0.354	0.161	0.445904712409319	Resident-tissue macrophage	ATP8B4
2.76693942565177e-05	0.741347102372675	0.708	0.554	0.457541103425777	Resident-tissue macrophage	FMN1
3.0940292414135e-05	2.26031209494779	0.254	0.08	0.511628675360136	Resident-tissue macrophage	APPL2
3.24502434126671e-05	1.80885922078267	0.306	0.125	0.536597225071864	Resident-tissue macrophage	ARHGAP12
3.41205027070554e-05	2.19418684488336	0.25	0.08	0.564216632763868	Resident-tissue macrophage	MGAT5
3.41258278908747e-05	1.11183240978494	0.467	0.268	0.564304690003505	Resident-tissue macrophage	ARHGEF10L
3.53553502239256e-05	1.13073329224781	0.557	0.429	0.584636071302834	Resident-tissue macrophage	IKBKB
3.69399426088634e-05	1.38557083824449	0.395	0.205	0.610838890980165	Resident-tissue macrophage	CHKA
3.72972397626802e-05	2.13643453493655	0.28	0.107	0.61674715671568	Resident-tissue macrophage	AKR1B1
3.98045424098924e-05	1.0739102847309	0.436	0.25	0.65820791328998	Resident-tissue macrophage	EVL
4.27258240775693e-05	1.65925429181045	0.292	0.107	0.706514226946687	Resident-tissue macrophage	FMNL2
4.72570546955664e-05	1.4077474027796	0.392	0.214	0.781442656445886	Resident-tissue macrophage	TMEM106A
5.36886087791919e-05	1.94011819096162	0.279	0.107	0.887794834772718	Resident-tissue macrophage	MMP14
5.94472786588186e-05	1.54342189096019	0.326	0.143	0.983020199902224	Resident-tissue macrophage	ZNF189
6.74539006126873e-05	1.49755552515555	0.364	0.188	1	Resident-tissue macrophage	MACF1
7.76391628776808e-05	1.16035197316755	0.36	0.161	1	Resident-tissue macrophage	SDC3
8.22825077688952e-05	1.47801006210127	0.286	0.116	1	Resident-tissue macrophage	CD84
9.16334814973049e-05	1.63312946904706	0.254	0.089	1	Resident-tissue macrophage	RAPGEF6
9.68103529982203e-05	1.62155834282701	0.303	0.134	1	Resident-tissue macrophage	RGL2
0.000110058699253434	2.00360470474257	0.276	0.116	1	Resident-tissue macrophage	IRAK1
0.000112295699544687	1.73553576593801	0.311	0.152	1	Resident-tissue macrophage	FER
0.000133881536539538	1.26712042601348	0.498	0.375	1	Resident-tissue macrophage	RUNX1
0.000149027692454346	1.01781585005646	0.565	0.438	1	Resident-tissue macrophage	DENND3
0.000167389668493053	1.78025549301235	0.277	0.116	1	Resident-tissue macrophage	GCLC
0.000171254665283496	1.52202591360821	0.325	0.17	1	Resident-tissue macrophage	MYO5A
0.000184324414088293	1.17583927801514	0.47	0.33	1	Resident-tissue macrophage	SRRM2
0.000201826282261587	1.17714320006422	0.325	0.152	1	Resident-tissue macrophage	ARRDC2
0.000206019960239432	1.63344658705347	0.308	0.152	1	Resident-tissue macrophage	STARD8
0.000208356063993168	1.82297731375525	0.27	0.116	1	Resident-tissue macrophage	SF3B1
0.000233103680186994	1.48921572516417	0.3	0.143	1	Resident-tissue macrophage	TSPAN4
0.000241841397111802	1.328549843569	0.364	0.196	1	Resident-tissue macrophage	CREG1
0.000310150823142584	1.07481988473893	0.407	0.241	1	Resident-tissue macrophage	SLC12A7
0.000316231413706416	1.57253854522968	0.263	0.107	1	Resident-tissue macrophage	NLK
0.000322599887837864	1.58763000962594	0.334	0.188	1	Resident-tissue macrophage	IFFO1
0.000324875319972556	1.34386509354851	0.363	0.214	1	Resident-tissue macrophage	PPP3R1
0.00035150639430566	1.09060714674735	0.498	0.375	1	Resident-tissue macrophage	RNF213
0.000368602647601332	1.01812324536288	0.34	0.179	1	Resident-tissue macrophage	CCDC88A
0.000371660779547604	1.37799944325287	0.285	0.125	1	Resident-tissue macrophage	ATN1
0.000382111448013685	1.69932078723442	0.273	0.125	1	Resident-tissue macrophage	NT5C2
0.000429728430376142	1.08272273086193	0.499	0.366	1	Resident-tissue macrophage	CDK5RAP3
0.000430080915620415	1.50287211939482	0.303	0.152	1	Resident-tissue macrophage	CPEB4
0.000441118328099937	1.26230571438158	0.398	0.259	1	Resident-tissue macrophage	BAZ2B
0.00046197034093788	1.35882098645357	0.26	0.107	1	Resident-tissue macrophage	DNMT3A
0.000554626864516112	1.39560514408494	0.303	0.152	1	Resident-tissue macrophage	PARP14
0.000607516136717245	1.70862845749244	0.276	0.134	1	Resident-tissue macrophage	RAPH1
0.000620825819621188	1.0209688232431	0.387	0.232	1	Resident-tissue macrophage	LPAR6
0.000624959426435097	1.30428793585959	0.364	0.223	1	Resident-tissue macrophage	NXF1
0.000695904518188088	1.03952023349593	0.493	0.357	1	Resident-tissue macrophage	ANKS1A
0.000699777692109345	1.14378477464533	0.44	0.312	1	Resident-tissue macrophage	SNRNP70
0.000708082976347719	0.846839389212622	0.507	0.384	1	Resident-tissue macrophage	CPM
0.000741019724690623	2.09627681439138	0.279	0.143	1	Resident-tissue macrophage	EGR1
0.000799631176624512	1.22107040429513	0.309	0.17	1	Resident-tissue macrophage	NFIC
0.000810220530390835	0.740681453142364	0.781	0.723	1	Resident-tissue macrophage	CD14
0.000838710943623149	0.68929568504739	0.582	0.464	1	Resident-tissue macrophage	WSB1
0.000908072767123345	1.27948158301934	0.308	0.161	1	Resident-tissue macrophage	CFD
0.000913983900252244	0.840496807606586	0.426	0.277	1	Resident-tissue macrophage	NABP1
0.000930248385846397	0.896712422406814	0.352	0.205	1	Resident-tissue macrophage	CYFIP1
0.0010400229296189	1.22839355638573	0.338	0.196	1	Resident-tissue macrophage	MS4A4E
0.00105249471892795	1.39606396311283	0.263	0.125	1	Resident-tissue macrophage	SIPA1
0.00107978485907208	0.864467656006949	0.571	0.482	1	Resident-tissue macrophage	CYTH4
0.00117136864693009	1.50735668443666	0.259	0.125	1	Resident-tissue macrophage	KIAA0100
0.00125601972605695	1.36166834617723	0.332	0.205	1	Resident-tissue macrophage	GSDMD
0.00173676107451661	1.18493924462623	0.375	0.25	1	Resident-tissue macrophage	ATM
0.00185032566870892	1.30797335431431	0.26	0.125	1	Resident-tissue macrophage	PIAS2
0.00205926318284053	1.20731982642207	0.309	0.179	1	Resident-tissue macrophage	PIKFYVE
0.00217544293187015	0.980538836172347	0.285	0.143	1	Resident-tissue macrophage	PIK3IP1
0.00218170996367867	1.17770557240416	0.335	0.214	1	Resident-tissue macrophage	DENND1A
0.00230398955822622	0.79811758027863	0.553	0.429	1	Resident-tissue macrophage	TNFSF13
0.00253332777893895	0.882347320788327	0.406	0.259	1	Resident-tissue macrophage	PLD3
0.00255582843165418	0.906156743248366	0.372	0.241	1	Resident-tissue macrophage	WDR26
0.00329456085363692	1.15256164749017	0.279	0.152	1	Resident-tissue macrophage	RASA1
0.0034143541922992	1.4935625362342	0.26	0.143	1	Resident-tissue macrophage	MTCH1
0.00342332884698629	0.680446209423973	0.311	0.179	1	Resident-tissue macrophage	CTSL
0.00348896531030449	1.03882709089729	0.389	0.268	1	Resident-tissue macrophage	FAM53B
0.0038372388001929	1.08322015800763	0.3	0.179	1	Resident-tissue macrophage	ZNF644
0.00391653171788844	0.671505906247418	0.562	0.482	1	Resident-tissue macrophage	CYTH1
0.00396968138916681	1.39839547472268	0.251	0.134	1	Resident-tissue macrophage	PPP1R21
0.00401936190865629	1.18909868103482	0.319	0.205	1	Resident-tissue macrophage	DPP7
0.00414599996988954	0.60648483570115	0.605	0.518	1	Resident-tissue macrophage	ARGLU1
0.00489736495109131	1.03625710605581	0.334	0.214	1	Resident-tissue macrophage	YTHDC2
0.00500679253136828	1.19576314556099	0.26	0.143	1	Resident-tissue macrophage	SPRED1
0.00521223496074933	0.559733278833966	0.599	0.482	1	Resident-tissue macrophage	DOCK2
0.00542632805978017	0.876205700065671	0.407	0.286	1	Resident-tissue macrophage	MAN1A1
0.00614994096893946	0.896500847221839	0.364	0.25	1	Resident-tissue macrophage	BMP2K
0.00624168576724527	1.30676241148791	0.263	0.152	1	Resident-tissue macrophage	SNX29
0.00671590675829498	1.14056725999311	0.265	0.152	1	Resident-tissue macrophage	EXOC4
0.00723546295903936	1.00854006560979	0.306	0.188	1	Resident-tissue macrophage	CORO7
0.00745578647317518	0.879851207921153	0.412	0.295	1	Resident-tissue macrophage	LUC7L3
0.00750752899491328	0.973548382446502	0.378	0.268	1	Resident-tissue macrophage	NPL
0.00839796780754165	0.774964204165708	0.366	0.25	1	Resident-tissue macrophage	SERPINB6
0.00851604383372606	1.12755544838753	0.358	0.268	1	Resident-tissue macrophage	RHBDF2
0.00958922381023783	0.736597343537246	0.309	0.196	1	Resident-tissue macrophage	ATF6
0.00976642180505204	1.02152443518273	0.314	0.205	1	Resident-tissue macrophage	TRPM2
0.0100958889071894	0.886390925755661	0.325	0.214	1	Resident-tissue macrophage	IQGAP2
0.0104061502606117	1.19182843186508	0.28	0.179	1	Resident-tissue macrophage	CTDSP2
0.0124269439762043	0.650221397634881	0.36	0.241	1	Resident-tissue macrophage	CD99
0.0126918168549332	0.727500743302687	0.525	0.446	1	Resident-tissue macrophage	ARHGEF1
0.0131997458013553	0.846924202795821	0.288	0.179	1	Resident-tissue macrophage	MPP1
0.0132021147591977	0.781352497295715	0.326	0.214	1	Resident-tissue macrophage	TNFRSF14
0.0133811067446325	0.635046236599774	0.603	0.58	1	Resident-tissue macrophage	HNRNPA2B1
0.0139428323097683	0.939688555785261	0.351	0.25	1	Resident-tissue macrophage	ZSWIM8
0.014497150590927	1.34549779786722	0.256	0.17	1	Resident-tissue macrophage	AP3B1
0.0151739649175917	1.05646020649093	0.253	0.152	1	Resident-tissue macrophage	TTC14
0.0152339511807173	0.984622868804887	0.296	0.196	1	Resident-tissue macrophage	ZNRF2
0.0153337624362873	1.02427373186656	0.303	0.205	1	Resident-tissue macrophage	DCAF8
0.0164490475943877	0.919133099692902	0.28	0.179	1	Resident-tissue macrophage	ADAM9
0.017005026542775	1.00778814203253	0.282	0.188	1	Resident-tissue macrophage	NUDC
0.0177914742605893	0.961583007367426	0.369	0.286	1	Resident-tissue macrophage	USP4
0.0196623777687786	0.591576312956371	0.605	0.527	1	Resident-tissue macrophage	LENG8
0.0201838668782312	0.72913968626323	0.288	0.188	1	Resident-tissue macrophage	TIAL1
0.0206427176489975	1.16039086074289	0.308	0.232	1	Resident-tissue macrophage	MVB12B
0.0206959498895987	0.512837094234562	0.389	0.598	1	Resident-tissue macrophage	FOSB
0.0208530115521018	1.02541756987829	0.254	0.161	1	Resident-tissue macrophage	PLEKHA2
0.021763359705124	0.736364643870044	0.447	0.375	1	Resident-tissue macrophage	RBM33
0.0218771080819175	0.918549289376483	0.328	0.241	1	Resident-tissue macrophage	SON
0.0219150697856108	0.710471531430339	0.446	0.366	1	Resident-tissue macrophage	PDXK
0.0223190614339566	0.775195333224228	0.296	0.196	1	Resident-tissue macrophage	LY96
0.022858341230471	1.10192982150364	0.288	0.205	1	Resident-tissue macrophage	SNX13
0.0234947989724326	0.812952968695202	0.352	0.268	1	Resident-tissue macrophage	AAK1
0.0236972790154241	0.959700836090282	0.265	0.179	1	Resident-tissue macrophage	SLC38A7
0.0256840158803726	1.17075267562669	0.271	0.188	1	Resident-tissue macrophage	SYNRG
0.026230996555353	0.540772273805683	0.528	0.464	1	Resident-tissue macrophage	PICALM
0.0277052930357296	0.907854252818837	0.358	0.286	1	Resident-tissue macrophage	RBM47
0.0281872252771244	0.835073262726887	0.253	0.161	1	Resident-tissue macrophage	CLN8
0.0283042892137342	0.851083189658708	0.291	0.205	1	Resident-tissue macrophage	AKAP9
0.0290875854065131	0.749701927357561	0.253	0.161	1	Resident-tissue macrophage	C2CD5
0.0299690570947523	0.974179122730649	0.28	0.196	1	Resident-tissue macrophage	LOXL3
0.033625417184463	0.95828278075948	0.317	0.241	1	Resident-tissue macrophage	FCHO2
0.0350526310705289	0.958577314815417	0.251	0.17	1	Resident-tissue macrophage	ANKRD17
0.036256377483005	0.971821420651633	0.386	0.339	1	Resident-tissue macrophage	VPS13C
0.0365589084106823	0.856992420104012	0.254	0.17	1	Resident-tissue macrophage	OLFML2B
0.0367534774820217	0.657951716207617	0.265	0.179	1	Resident-tissue macrophage	NPLOC4
0.0384726965662437	0.823332100967696	0.377	0.304	1	Resident-tissue macrophage	MYO15B
0.0416165939607389	1.06471653795262	0.266	0.196	1	Resident-tissue macrophage	DENND4C
0.0430473934260377	0.679115970839084	0.312	0.232	1	Resident-tissue macrophage	ITSN2
0.0448846712425499	0.692641188497338	0.309	0.232	1	Resident-tissue macrophage	ANKHD1
0.0463589452546961	0.6815282164551	0.314	0.232	1	Resident-tissue macrophage	PILRB
0.047755952317113	0.808558646755313	0.338	0.268	1	Resident-tissue macrophage	DAPK1
0.0486064580660875	0.682065710371858	0.473	0.438	1	Resident-tissue macrophage	FNBP1
0.0489927427155212	0.601192196227821	0.253	0.179	1	Resident-tissue macrophage	ZFYVE16
2.39395153825253e-90	6.81636534987958	0.661	0.017	3.95863826365438e-86	Monocyte-derived macrophage	VCAN
8.65437043060165e-90	5.55964653097884	0.964	0.162	1.43108669440429e-85	Monocyte-derived macrophage	LYZ
4.58515606774533e-68	8.92404087029493	0.473	0.006	7.58201407362367e-64	Monocyte-derived macrophage	S100A8
1.63121791223467e-66	4.34488361009417	0.643	0.047	2.69738193967125e-62	Monocyte-derived macrophage	CYTIP
8.99460269668376e-65	4.51623888518544	0.625	0.046	1.48734750192363e-60	Monocyte-derived macrophage	LSP1
1.53863302597636e-62	4.20694996826865	0.679	0.074	2.54428357175451e-58	Monocyte-derived macrophage	SERPINA1
1.97966899473851e-61	4.29206134054965	0.679	0.075	3.27358064969959e-57	Monocyte-derived macrophage	CXCR4
7.34984274070149e-59	5.15150715430457	0.5	0.023	1.2153699956024e-54	Monocyte-derived macrophage	ITGAX
1.21906929159373e-58	5.27503850300498	0.464	0.015	2.01585298057939e-54	Monocyte-derived macrophage	TREM1
4.71030104732667e-58	9.82214229221343	0.384	0.002	7.78895381185937e-54	Monocyte-derived macrophage	CD300E
6.28922423078313e-56	4.60186646374215	0.562	0.046	1.0399861188023e-51	Monocyte-derived macrophage	NFIL3
2.12481042847104e-51	3.56595728102462	0.705	0.115	3.51358652451971e-47	Monocyte-derived macrophage	JAML
1.33360025889072e-49	2.88557891252319	0.964	0.413	2.20524138810169e-45	Monocyte-derived macrophage	CD74
6.809335510142e-48	3.08384833489495	0.652	0.095	1.12599171995708e-43	Monocyte-derived macrophage	S100A4
9.04091443865408e-48	2.93745945956037	0.973	0.495	1.49500561157584e-43	Monocyte-derived macrophage	SRGN
5.84389097722414e-46	2.97268541740692	0.759	0.165	9.66345811993783e-42	Monocyte-derived macrophage	ZBTB16
6.78597294007684e-44	2.49538891348442	0.804	0.187	1.12212848537111e-39	Monocyte-derived macrophage	VIM
1.16590842466097e-43	6.23952525381426	0.312	0.005	1.92794617101938e-39	Monocyte-derived macrophage	CLEC12A
1.25682375753531e-43	3.55453084820175	0.589	0.086	2.07828376546038e-39	Monocyte-derived macrophage	SLC11A1
1.00817923667053e-42	4.66922501219458	0.482	0.051	1.66712518575838e-38	Monocyte-derived macrophage	FCAR
1.89104165979843e-42	4.7680158772613	0.402	0.026	3.12702648864268e-38	Monocyte-derived macrophage	APOBR
8.31417366720722e-40	7.9864398762288	0.268	0.002	1.37483175760939e-35	Monocyte-derived macrophage	AREG
2.18394818822554e-39	4.37200165633854	0.375	0.023	3.61137672404976e-35	Monocyte-derived macrophage	BCL2A1
8.693125201356e-39	3.15062461212692	0.571	0.093	1.43749518329623e-34	Monocyte-derived macrophage	S100A6
1.14378237237857e-38	10.7829518440133	0.25	0	1.89135853096521e-34	Monocyte-derived macrophage	CLEC5A
1.49901986537254e-38	5.46300846921415	0.339	0.017	2.47877924938003e-34	Monocyte-derived macrophage	SELL
2.64877985467679e-38	2.36200238973725	0.821	0.28	4.38002236769354e-34	Monocyte-derived macrophage	IFI30
8.77623163406331e-38	2.12857675128402	0.929	0.443	1.45123766300871e-33	Monocyte-derived macrophage	FTH1
9.76849304995152e-38	4.0448061779286	0.554	0.095	1.61531801073998e-33	Monocyte-derived macrophage	THBS1
1.70898940824019e-37	3.16276452618086	0.625	0.13	2.82598488546598e-33	Monocyte-derived macrophage	GPR183
2.17362482214935e-37	2.43867981645747	0.795	0.259	3.59430600590617e-33	Monocyte-derived macrophage	LCP1
3.89448696347397e-37	3.78719387904279	0.446	0.049	6.43992364280055e-33	Monocyte-derived macrophage	FGR
5.96716171105345e-37	6.93971773179168	0.25	0.002	9.86729860539799e-33	Monocyte-derived macrophage	CCR2
8.06536908393002e-37	5.15523160732262	0.295	0.009	1.33368943171867e-32	Monocyte-derived macrophage	SIGLEC10
1.87299138827827e-36	3.51820921653237	0.411	0.038	3.09717855965695e-32	Monocyte-derived macrophage	CTSA
2.87602639703053e-35	3.52071165291715	0.491	0.075	4.75579725012969e-31	Monocyte-derived macrophage	COTL1
6.4483093864199e-35	2.29240342613845	0.759	0.225	1.06629244013839e-30	Monocyte-derived macrophage	NAMPT
1.104508473015e-34	4.34530578937115	0.357	0.028	1.8264152109776e-30	Monocyte-derived macrophage	MXD1
4.07821711010665e-34	4.65486320259432	0.643	0.185	6.74373981327236e-30	Monocyte-derived macrophage	S100A9
4.95483180633286e-34	2.49093591624734	0.643	0.155	8.19330987495202e-30	Monocyte-derived macrophage	CFL1
5.41851149276659e-34	2.54715380871663	0.732	0.236	8.96005060443883e-30	Monocyte-derived macrophage	H3F3A
5.59559831901368e-34	2.91081451218664	0.545	0.096	9.25288138032102e-30	Monocyte-derived macrophage	CTSH
5.71690559167703e-34	5.02175042481127	0.268	0.008	9.45347508639714e-30	Monocyte-derived macrophage	CAPG
7.60032661983898e-34	2.0090634285535	0.884	0.384	1.25679000985657e-29	Monocyte-derived macrophage	CTSS
1.24636908910561e-33	3.86766710135175	0.393	0.04	2.06099592574503e-29	Monocyte-derived macrophage	MNDA
4.18437998932606e-33	4.57127764207184	0.286	0.012	6.91929075034958e-29	Monocyte-derived macrophage	DIAPH1
2.44464594925417e-32	3.28401256531346	0.527	0.103	4.0424665416867e-28	Monocyte-derived macrophage	SH3BGRL3
9.10512639702429e-32	2.76526007457878	0.58	0.124	1.50562370101194e-27	Monocyte-derived macrophage	CLEC7A
3.47120560565699e-31	4.41134858102132	0.286	0.015	5.7399855895144e-27	Monocyte-derived macrophage	RAB27A
5.49949020223767e-31	2.20071004768788	0.848	0.366	9.09395699842021e-27	Monocyte-derived macrophage	B2M
8.47539973585148e-31	1.95928625917588	0.893	0.458	1.4014921003204e-26	Monocyte-derived macrophage	ACTB
6.51143022475894e-30	3.84676524147498	0.384	0.046	1.07673010196614e-25	Monocyte-derived macrophage	S100A10
9.25182502257797e-30	2.73870503680242	0.509	0.1	1.52988178573349e-25	Monocyte-derived macrophage	MYD88
1.15187237226029e-28	3.36406694723663	0.348	0.037	1.90473615476961e-24	Monocyte-derived macrophage	GLIPR2
3.05602241897872e-28	3.25703668403318	0.411	0.06	5.05343867202321e-24	Monocyte-derived macrophage	TIMP1
2.25804340319997e-27	2.29715002631048	0.554	0.121	3.73390057153147e-23	Monocyte-derived macrophage	ODF3B
9.54301508959085e-27	3.33443294429243	0.357	0.044	1.57803297521474e-22	Monocyte-derived macrophage	FOSL2
4.29885231555483e-26	3.11012247993248	0.411	0.069	7.10858218900146e-22	Monocyte-derived macrophage	S100A11
6.68619329313455e-26	1.41678621958743	0.955	0.737	1.10562892295273e-21	Monocyte-derived macrophage	TMSB4X
1.49355663996306e-25	3.22224371490962	0.464	0.098	2.46974525984292e-21	Monocyte-derived macrophage	HIST1H1C
1.89659336618728e-25	1.82148968047096	0.688	0.217	3.13620679032728e-21	Monocyte-derived macrophage	TYMP
3.55391296366399e-25	2.64200414461007	0.411	0.069	5.87675047671477e-21	Monocyte-derived macrophage	HIST1H1E
6.4298764048772e-25	2.26334076935522	0.67	0.248	1.06324436231049e-20	Monocyte-derived macrophage	AIF1
8.74512966098125e-25	2.80755351099271	0.402	0.07	1.44609464073986e-20	Monocyte-derived macrophage	VSIR
1.21979735353109e-24	2.84170864417449	0.42	0.078	2.01705690379902e-20	Monocyte-derived macrophage	ANXA2
1.93114316298228e-24	1.78471956602375	0.777	0.366	3.19333833430749e-20	Monocyte-derived macrophage	ITGB2
2.16960001224322e-24	2.22759452644591	0.58	0.164	3.58765058024538e-20	Monocyte-derived macrophage	HMGB2
2.42526538671529e-24	1.42776987931578	0.938	0.675	4.0104188434724e-20	Monocyte-derived macrophage	ZFP36
4.37774434148926e-24	2.00075572954046	0.688	0.259	7.23903804308664e-20	Monocyte-derived macrophage	SAP30
7.98246858872993e-24	2.01379936448093	0.58	0.158	1.31998100583238e-19	Monocyte-derived macrophage	CIITA
9.1672895067453e-24	3.13322649829894	0.286	0.029	1.5159029928354e-19	Monocyte-derived macrophage	ZNF385A
2.55735468167279e-23	3.99168484543744	0.268	0.026	4.22884170161413e-19	Monocyte-derived macrophage	CRIP1
5.16115322494682e-23	1.51706077332963	0.964	0.882	8.53448297277205e-19	Monocyte-derived macrophage	SAT1
1.08045406338885e-22	2.54932530096176	0.661	0.24	1.7866388392198e-18	Monocyte-derived macrophage	SGK1
1.59683930144461e-22	1.79229782931589	0.732	0.3	2.6405334688688e-18	Monocyte-derived macrophage	TMSB10
2.11201991224796e-22	2.72447983649218	0.446	0.103	3.49243612689323e-18	Monocyte-derived macrophage	CLEC10A
2.94946523533476e-22	2.317716891026	0.473	0.112	4.87723571314956e-18	Monocyte-derived macrophage	SOCS3
4.014642727713e-22	3.11018012539722	0.339	0.054	6.63861321454622e-18	Monocyte-derived macrophage	ZDHHC20
1.33441653615717e-21	2.25586508710075	0.429	0.09	2.2065911841895e-17	Monocyte-derived macrophage	C1orf162
1.94261809893394e-21	3.69103899072254	0.25	0.025	3.21231328839716e-17	Monocyte-derived macrophage	ADGRE2
2.57704945206365e-21	2.20654518872067	0.518	0.141	4.26140897393246e-17	Monocyte-derived macrophage	STK17B
2.6705967863457e-21	1.16853062551673	0.875	0.403	4.41609884590126e-17	Monocyte-derived macrophage	FGL2
5.35312413894381e-21	2.56043708977952	0.464	0.116	8.85192607615749e-17	Monocyte-derived macrophage	FPR1
6.11914846232504e-21	2.33541170260798	0.473	0.123	1.01186238973007e-16	Monocyte-derived macrophage	GABARAP
7.59404633054387e-21	2.39782726565925	0.482	0.124	1.25575150121873e-16	Monocyte-derived macrophage	RGS2
3.56477110948312e-20	2.96283425446518	0.304	0.046	5.89470550664129e-16	Monocyte-derived macrophage	MEGF9
6.46431636864529e-20	2.92598870399572	0.312	0.049	1.06893935471918e-15	Monocyte-derived macrophage	UPP1
8.31554928240811e-20	2.94494471117216	0.393	0.087	1.37505922933901e-15	Monocyte-derived macrophage	MT2A
9.24501982236909e-20	2.56385734177303	0.536	0.165	1.52875647782695e-15	Monocyte-derived macrophage	H1FX
1.02486130287437e-19	2.06911137978105	0.679	0.311	1.69471065043307e-15	Monocyte-derived macrophage	ZFP36L2
1.61905361075421e-19	1.84226758352952	0.652	0.259	2.67726705074316e-15	Monocyte-derived macrophage	PFN1
2.32604538605292e-19	1.16560392788984	0.964	0.692	3.84634865037711e-15	Monocyte-derived macrophage	MCL1
3.05429937669109e-19	2.78125414677053	0.277	0.038	5.05058944929638e-15	Monocyte-derived macrophage	BCL6
4.85512531881065e-19	2.60828286881081	0.339	0.063	8.02843522718528e-15	Monocyte-derived macrophage	LTA4H
7.78487186912772e-19	2.07655560552876	0.42	0.098	1.28730641227896e-14	Monocyte-derived macrophage	RAB7A
1.62002371616452e-18	2.62271434164568	0.357	0.075	2.67887121704965e-14	Monocyte-derived macrophage	ADA2
3.53793684564904e-18	1.78075908114739	0.562	0.185	5.85033236796525e-14	Monocyte-derived macrophage	PTPRE
5.69252021016623e-18	2.42531387689536	0.384	0.087	9.41315141953088e-14	Monocyte-derived macrophage	HIST1H1D
1.29007946121517e-17	2.90729474523204	0.259	0.037	2.13327539706541e-13	Monocyte-derived macrophage	PLXNC1
1.34901058442461e-17	2.77436450954102	0.321	0.064	2.23072390240453e-13	Monocyte-derived macrophage	GSTP1
1.54538169369626e-17	1.63118649402061	0.58	0.202	2.55544316869614e-13	Monocyte-derived macrophage	IFNGR1
3.78824640238339e-17	2.47752878387924	0.384	0.092	6.26424425098118e-13	Monocyte-derived macrophage	PLAUR
5.04007207220416e-17	1.765772811869	0.625	0.279	8.3342631785968e-13	Monocyte-derived macrophage	ARHGDIB
5.05924017109973e-17	2.30123152908945	0.473	0.145	8.36595954693051e-13	Monocyte-derived macrophage	RGS1
6.66018339923647e-17	2.66489194031444	0.321	0.066	1.10132792689774e-12	Monocyte-derived macrophage	LGALS1
7.64089139352709e-17	1.85550906246537	0.491	0.152	1.26349780083364e-12	Monocyte-derived macrophage	BTG1
7.87019340854121e-17	2.0918836449234	0.464	0.141	1.30141518203637e-12	Monocyte-derived macrophage	UBXN11
3.41781480334013e-16	2.69057723039304	0.259	0.041	5.65169855880324e-12	Monocyte-derived macrophage	CLEC4E
4.36902031463478e-16	1.6972055149527	0.812	0.495	7.22461199228008e-12	Monocyte-derived macrophage	TXNIP
4.7361159585356e-16	2.33688914602177	0.33	0.07	7.83164134903447e-12	Monocyte-derived macrophage	ITGA4
4.84088153013195e-16	1.11715645663551	0.857	0.51	8.00488169822619e-12	Monocyte-derived macrophage	VMP1
6.49524943055234e-16	2.42080960097281	0.295	0.057	1.07405444583613e-11	Monocyte-derived macrophage	LIMD2
7.80992868234849e-16	2.86379212826058	0.268	0.047	1.29144980691315e-11	Monocyte-derived macrophage	QSOX1
8.86008094119777e-16	1.84120562853819	0.5	0.175	1.46510298443646e-11	Monocyte-derived macrophage	CSGALNACT2
8.92388804828109e-16	1.62504755938181	0.545	0.21	1.47565412766376e-11	Monocyte-derived macrophage	EFHD2
1.63092379859036e-15	2.76123393876662	0.304	0.064	2.69689559334903e-11	Monocyte-derived macrophage	BASP1
2.02599885627693e-15	1.34287684072113	0.804	0.386	3.35019170873954e-11	Monocyte-derived macrophage	MT-CO2
2.30689499546535e-15	1.72350390055072	0.402	0.112	3.81468156450151e-11	Monocyte-derived macrophage	TNFAIP3
3.82058417929351e-15	2.6594829259665	0.321	0.075	6.31771799887974e-11	Monocyte-derived macrophage	SLC16A3
4.45564997981224e-15	1.99261418509419	0.598	0.262	7.36786280661752e-11	Monocyte-derived macrophage	NLRP3
5.32726546038788e-15	1.32259413513023	0.75	0.361	8.8091661652974e-11	Monocyte-derived macrophage	JUNB
5.33614765536589e-15	2.11399186663598	0.42	0.13	8.82385376291304e-11	Monocyte-derived macrophage	C5AR1
6.00522646707752e-15	1.55002584421815	0.562	0.228	9.93024248595938e-11	Monocyte-derived macrophage	LRPAP1
9.03041640524383e-15	1.23653093974038	0.795	0.462	1.49326965677112e-10	Monocyte-derived macrophage	CST3
1.13581742049816e-14	2.19338094495751	0.277	0.054	1.87818768653576e-10	Monocyte-derived macrophage	ADAM28
1.25579946077731e-14	2.51580726967935	0.268	0.051	2.07658998834135e-10	Monocyte-derived macrophage	RAB11FIP1
2.01595416690475e-14	2.33656480971631	0.268	0.052	3.3335818103937e-10	Monocyte-derived macrophage	SNX10
2.81615561559801e-14	1.00594409014456	0.866	0.616	4.65679492595287e-10	Monocyte-derived macrophage	PSAP
3.13520248032623e-14	0.873092638771272	0.964	0.714	5.18437082146745e-10	Monocyte-derived macrophage	DUSP1
4.26413800390142e-14	1.3407209270485	0.58	0.23	7.05117860325139e-10	Monocyte-derived macrophage	DOCK5
5.88915033142163e-14	2.0881328088828	0.366	0.104	9.73829898803881e-10	Monocyte-derived macrophage	RASSF2
6.79748340331929e-14	1.41288089597368	0.491	0.168	1.12403185557288e-09	Monocyte-derived macrophage	SYNE3
8.23379559972519e-14	1.05975537878898	0.795	0.489	1.36154044037056e-09	Monocyte-derived macrophage	SAMHD1
1.7893648521955e-13	2.46461560200918	0.259	0.052	2.95889371959048e-09	Monocyte-derived macrophage	LRRK2
2.49815985982186e-13	2.41805472737049	0.259	0.054	4.13095714420142e-09	Monocyte-derived macrophage	PLBD1
3.67789706903494e-13	2.2056345763421	0.312	0.08	6.08177059335618e-09	Monocyte-derived macrophage	EMP3
4.46227397986689e-13	2.0169574641102	0.295	0.069	7.37881625310788e-09	Monocyte-derived macrophage	TNFSF13B
4.5365996025908e-13	2.15036837332057	0.304	0.075	7.50172110284415e-09	Monocyte-derived macrophage	CUX1
5.82713280902936e-13	2.39189029188414	0.321	0.087	9.63574681301096e-09	Monocyte-derived macrophage	TSPO
5.94700174724281e-13	2.09685242985324	0.268	0.057	9.83396208924072e-09	Monocyte-derived macrophage	HNRNPK
6.4601148727251e-13	1.88220598163989	0.321	0.081	1.06824459535382e-08	Monocyte-derived macrophage	DOCK10
6.48629770360033e-13	2.2341875354878	0.259	0.054	1.07257418826735e-08	Monocyte-derived macrophage	MICAL1
7.82277323891773e-13	2.07344303731855	0.339	0.096	1.29357378278744e-08	Monocyte-derived macrophage	CKLF
8.49626036179126e-13	1.3682069806428	0.795	0.524	1.4049416134258e-08	Monocyte-derived macrophage	CEBPB
9.84020063695148e-13	1.65785415712674	0.5	0.21	1.6271755773263e-08	Monocyte-derived macrophage	AHR
1.56206501646498e-12	1.77657197015217	0.464	0.179	2.58303071122649e-08	Monocyte-derived macrophage	PTK2B
1.59345731107529e-12	1.33163700199934	0.679	0.371	2.6349410095941e-08	Monocyte-derived macrophage	ZFP36L1
1.65821857689342e-12	1.58738363670251	0.411	0.133	2.74203023875096e-08	Monocyte-derived macrophage	AKNA
1.88221731874865e-12	1.10470923487299	0.795	0.478	3.11243455828277e-08	Monocyte-derived macrophage	OAZ1
1.97799405144528e-12	1.90134248497134	0.295	0.072	3.27081096346991e-08	Monocyte-derived macrophage	DAPP1
1.98410640042304e-12	1.72062506491501	0.375	0.115	3.28091834373954e-08	Monocyte-derived macrophage	RYBP
2.03869191371177e-12	1.2584395093238	0.661	0.348	3.37118094851378e-08	Monocyte-derived macrophage	LAPTM5
2.11212375518772e-12	1.98664298024449	0.393	0.133	3.49260784157841e-08	Monocyte-derived macrophage	VASP
2.48808207072179e-12	2.32077797833539	0.25	0.054	4.11429251214556e-08	Monocyte-derived macrophage	HDGF
3.52334218651716e-12	1.55375235478649	0.411	0.138	5.82619863962478e-08	Monocyte-derived macrophage	SERP1
3.53701174001938e-12	1.49434570936103	0.554	0.254	5.84880261329605e-08	Monocyte-derived macrophage	AOAH
4.39557406621071e-12	2.11451916897044	0.277	0.067	7.26852127588603e-08	Monocyte-derived macrophage	CAPN2
5.38412144515989e-12	0.747827152500112	0.973	0.686	8.90318322171639e-08	Monocyte-derived macrophage	FOS
8.12447768524597e-12	1.46872577790964	0.821	0.666	1.34346363003227e-07	Monocyte-derived macrophage	GLUL
1.10258142046778e-11	1.83499973486042	0.277	0.067	1.82322863688553e-07	Monocyte-derived macrophage	ENTPD1
1.30145245794634e-11	2.06594931283323	0.259	0.061	2.15208178446006e-07	Monocyte-derived macrophage	TAP1
1.36665132392981e-11	1.06187014404613	0.795	0.49	2.25989462925033e-07	Monocyte-derived macrophage	METRNL
1.48873058014812e-11	2.29015724327498	0.295	0.08	2.46176488733292e-07	Monocyte-derived macrophage	LST1
1.49899194059766e-11	1.41499717599003	0.455	0.17	2.47873307297229e-07	Monocyte-derived macrophage	ST8SIA4
1.62258957874019e-11	0.882522126318311	0.929	0.802	2.68311412740478e-07	Monocyte-derived macrophage	TSC22D3
2.3757926812756e-11	1.41177126896851	0.652	0.372	3.92861077775734e-07	Monocyte-derived macrophage	CPVL
2.50167726849258e-11	1.52425127781029	0.446	0.17	4.13677353117934e-07	Monocyte-derived macrophage	CORO1A
2.81770970343507e-11	1.08457061283219	0.714	0.42	4.65936476560024e-07	Monocyte-derived macrophage	EMILIN2
3.31039179637426e-11	1.70510395517704	0.429	0.164	5.47406387448448e-07	Monocyte-derived macrophage	PPT1
3.62002843179361e-11	1.48949251563994	0.518	0.224	5.98607901481392e-07	Monocyte-derived macrophage	LILRB2
3.85757336286196e-11	2.22532374800295	0.268	0.069	6.37888331282854e-07	Monocyte-derived macrophage	ATP5F1E
4.13182632244163e-11	1.75263024910252	0.295	0.08	6.83238800678948e-07	Monocyte-derived macrophage	KIAA0513
4.5882924625456e-11	0.938618682519141	0.821	0.522	7.58720041606541e-07	Monocyte-derived macrophage	CD4
5.10965998709406e-11	1.52651480810859	0.518	0.224	8.44933375465874e-07	Monocyte-derived macrophage	IRAK3
6.43291763062587e-11	1.9791190087208	0.286	0.08	1.06374725940029e-06	Monocyte-derived macrophage	PPP1CB
6.74949523214978e-11	1.65587472124934	0.304	0.086	1.11609653158829e-06	Monocyte-derived macrophage	TAGAP
7.3737978877016e-11	1.90831074533201	0.286	0.08	1.21933121871034e-06	Monocyte-derived macrophage	SEC11A
7.60244270734219e-11	1.95361653938256	0.259	0.066	1.2571399260861e-06	Monocyte-derived macrophage	DYNLT1
7.70406869039910e-11	2.09234952796697	0.295	0.087	1.2739447986444e-06	Monocyte-derived macrophage	MSN
8.28939230925869e-11	1.52674733223123	0.348	0.112	1.37073391225902e-06	Monocyte-derived macrophage	SASH3
9.18071519430351e-11	1.69585867157665	0.366	0.126	1.51812306453003e-06	Monocyte-derived macrophage	LITAF
9.86683554114887e-11	2.03750565773034	0.259	0.066	1.63157992508438e-06	Monocyte-derived macrophage	SYF2
1.11897174243162e-10	1.37677371352228	0.402	0.144	1.85033167328492e-06	Monocyte-derived macrophage	SYNGR2
1.29056309876377e-10	1.37667014220838	0.589	0.28	2.13407514011577e-06	Monocyte-derived macrophage	CSF2RA
1.37055421712982e-10	1.36342498282182	0.518	0.24	2.26634845344587e-06	Monocyte-derived macrophage	VAMP8
2.17617656262066e-10	1.85798331853574	0.268	0.072	3.59852556394952e-06	Monocyte-derived macrophage	LAT2
2.55536152841262e-10	2.10867349720721	0.286	0.084	4.2255458233831e-06	Monocyte-derived macrophage	IFI6
3.14033024165665e-10	1.49333644581797	0.33	0.104	5.19285008760343e-06	Monocyte-derived macrophage	UBALD2
3.61481576718087e-10	2.04599910243277	0.312	0.103	5.97745935261028e-06	Monocyte-derived macrophage	SAMSN1
4.03983791227293e-10	1.33372922340023	0.562	0.28	6.68027597173452e-06	Monocyte-derived macrophage	M6PR
4.16820236922353e-10	1.49982305467979	0.304	0.09	6.89253943774803e-06	Monocyte-derived macrophage	PSME1
4.35350620097097e-10	1.69838412548785	0.42	0.187	7.1989578539256e-06	Monocyte-derived macrophage	RHOA
4.41300706503888e-10	1.71240880007054	0.295	0.087	7.2973484827483e-06	Monocyte-derived macrophage	TXNDC12
5.39418436510704e-10	1.83666632346042	0.312	0.101	8.919823266141e-06	Monocyte-derived macrophage	PTPRC
5.43123910959838e-10	2.17765674586174	0.304	0.098	8.98109699163189e-06	Monocyte-derived macrophage	MARCO
5.60088345716541e-10	1.46599296329905	0.348	0.119	9.26162088476872e-06	Monocyte-derived macrophage	FXYD5
8.17717953135421e-10	1.95903216055481	0.304	0.101	1.35217840730473e-05	Monocyte-derived macrophage	SLC43A2
1.18616122031085e-09	1.94937294715893	0.268	0.08	1.96143619390602e-05	Monocyte-derived macrophage	CHMP4B
1.42934737143045e-09	1.97566150517455	0.277	0.084	2.36356881339739e-05	Monocyte-derived macrophage	NDUFA2
1.71147742955685e-09	1.98498653389395	0.268	0.08	2.8300990775152e-05	Monocyte-derived macrophage	VAMP2
2.39309900679186e-09	1.43209504585229	0.277	0.084	3.95722851763102e-05	Monocyte-derived macrophage	TAP2
2.42071543887378e-09	2.15152744716145	0.268	0.081	4.00289504972169e-05	Monocyte-derived macrophage	ACSL3
2.59690509593334e-09	1.48055858974562	0.348	0.123	4.29424226663536e-05	Monocyte-derived macrophage	TRABD
3.19586656997591e-09	1.55853919842177	0.312	0.103	5.28468496011216e-05	Monocyte-derived macrophage	DBI
3.27387976976116e-09	1.9589677060986	0.295	0.095	5.41368758727705e-05	Monocyte-derived macrophage	FCGR2B
3.69530157050033e-09	1.005502977666	0.545	0.277	6.11055067697935e-05	Monocyte-derived macrophage	TYROBP
4.11362845110619e-09	0.836208528010009	0.777	0.588	6.8022960067492e-05	Monocyte-derived macrophage	SPI1
4.56914449207386e-09	1.5275140615867	0.304	0.101	7.55553733209334e-05	Monocyte-derived macrophage	NCSTN
5.77701446924844e-09	1.3367029443615	0.464	0.224	9.55287112634921e-05	Monocyte-derived macrophage	TAPBP
5.98973042693297e-09	1.24090027823713	0.616	0.369	9.90461823397636e-05	Monocyte-derived macrophage	FCER1G
6.06293109654248e-09	1.21574207107392	0.33	0.113	0.000100256628612426	Monocyte-derived macrophage	CRLF3
8.44200009272339e-09	1.76283884993302	0.277	0.089	0.000139596913533274	Monocyte-derived macrophage	MDFIC
8.6476131872285e-09	1.75291419363434	0.25	0.075	0.000142996931664011	Monocyte-derived macrophage	PSMB8
1.12801287551091e-08	1.66430669168822	0.268	0.084	0.000186528209094485	Monocyte-derived macrophage	SLAMF8
1.34103570225627e-08	1.77189437214133	0.25	0.077	0.000221753663725096	Monocyte-derived macrophage	SLC38A2
1.71672310166996e-08	1.29526782426728	0.402	0.175	0.000283877332092145	Monocyte-derived macrophage	TMEM50A
1.81677627982179e-08	1.46600397969764	0.366	0.152	0.000300422125631332	Monocyte-derived macrophage	GIMAP4
2.05566728533011e-08	1.27129873731613	0.366	0.144	0.000339925142302187	Monocyte-derived macrophage	RNASE6
2.46328644595318e-08	1.57624497230079	0.295	0.104	0.000407329046702818	Monocyte-derived macrophage	NDUFB5
2.53175767555622e-08	1.11982877409401	0.482	0.239	0.000418651449229977	Monocyte-derived macrophage	RAB5C
2.66741617737933e-08	1.67171148607468	0.277	0.093	0.000441083939091446	Monocyte-derived macrophage	CSF2RB
3.12210414852588e-08	1.47480813383637	0.25	0.077	0.00051627114200024	Monocyte-derived macrophage	SLC30A1
3.50868149400359e-08	1.4685667119406	0.304	0.112	0.000580195571848434	Monocyte-derived macrophage	SUMO3
3.74349976941041e-08	1.2408739731138	0.375	0.158	0.000619025121869705	Monocyte-derived macrophage	CHMP1B
3.87003627212517e-08	1.3480293055119	0.277	0.09	0.000639949197958617	Monocyte-derived macrophage	TBCB
3.90933479566155e-08	1.0434131937313	0.607	0.361	0.000646447601810593	Monocyte-derived macrophage	DPYD
4.15659147722639e-08	1.50827355104026	0.259	0.083	0.000687333966674155	Monocyte-derived macrophage	PPP4C
4.63405957131343e-08	0.782708544086018	0.67	0.398	0.000766288090712389	Monocyte-derived macrophage	THEMIS2
4.9212123222847e-08	0.989972094931329	0.536	0.288	0.000813771669612998	Monocyte-derived macrophage	CD53
5.36097176112149e-08	1.00471095116402	0.562	0.299	0.000886490290419049	Monocyte-derived macrophage	GNA13
5.48470205129562e-08	0.999645412219579	0.5	0.247	0.000906950331202244	Monocyte-derived macrophage	AKIRIN2
5.68680661313657e-08	0.970739063226866	0.679	0.424	0.000940370341548263	Monocyte-derived macrophage	HERPUD1
5.75033429472881e-08	1.28733026839354	0.375	0.159	0.000950875278976356	Monocyte-derived macrophage	CAPZA2
7.96599838682003e-08	1.4603321513889	0.304	0.113	0.00131725749324456	Monocyte-derived macrophage	ARPC3
7.99970777201766e-08	1.37303905453731	0.348	0.145	0.00132283167718084	Monocyte-derived macrophage	DAZAP2
8.89107581439551e-08	1.01529259585721	0.562	0.305	0.00147022829666844	Monocyte-derived macrophage	PFKFB3
9.00744123162225e-08	1.64802229289073	0.268	0.095	0.00148947048206106	Monocyte-derived macrophage	POLR2L
9.24491791622081e-08	0.951594584456466	0.67	0.409	0.00152873962662627	Monocyte-derived macrophage	MT-ND3
1.07091598037396e-07	1.07551140136184	0.411	0.176	0.00177086666514638	Monocyte-derived macrophage	LAMTOR4
1.18042055961719e-07	1.3690196122578	0.268	0.092	0.00195194343738299	Monocyte-derived macrophage	H3F3B
1.46801492287201e-07	1.02941099531574	0.473	0.219	0.00242750947646116	Monocyte-derived macrophage	PSTPIP2
1.63292254320483e-07	1.43310043665623	0.312	0.121	0.0027002007174435	Monocyte-derived macrophage	PSMB10
1.84128997565324e-07	1.36159673561359	0.312	0.123	0.0030447571037402	Monocyte-derived macrophage	IL17RA
1.91903397651554e-07	1.63428802894551	0.259	0.092	0.0031733145835661	Monocyte-derived macrophage	ARPC5
1.99490197204897e-07	1.55040485289518	0.277	0.101	0.00329876990098018	Monocyte-derived macrophage	PHACTR1
2.04666917842491e-07	0.9587090422372	0.688	0.413	0.00338437215344344	Monocyte-derived macrophage	RIN3
2.18518804810505e-07	1.1471878024945	0.464	0.242	0.00361342695634652	Monocyte-derived macrophage	FCGR2A
2.21327847780009e-07	1.11481132345205	0.402	0.178	0.00365987729089022	Monocyte-derived macrophage	PLSCR1
2.32422044390763e-07	0.829014312734975	0.75	0.456	0.00384333092604565	Monocyte-derived macrophage	MT-ATP6
2.42841754446181e-07	1.26194328847242	0.366	0.159	0.00401563125152204	Monocyte-derived macrophage	CORO1C
2.67933932157787e-07	1.09203623587094	0.304	0.115	0.00443055550216116	Monocyte-derived macrophage	FOXN2
[truncated: 198 more rows]

## Sheet: Table S5
Table S5. Differentially expressed genes in lymphoid cell clusters (integrated R7 & R8 MFS). LogFC > 0.5, min.pct > 25, up-regulated genes only.
[truncated: 335 more rows]
